# Supplementary material for: Comparative genomics reveals molecular features unique to the songbird lineage
Source: BMC Genomics. 2014 Dec 13;15(1):1082. doi: 10.1186/1471-2164-15-1082 (PMC4377847; doi:10.1186/1471-2164-15-1082)
Supplement: Supplementary file 1 — Additional file 1: Gene names which appear in parentheses represent current gene annotations which have been updated by Ensembl since our initial analyses took place. Table S1. putative gene duplications and expansions which correspond to partial models of known genes. In the process of the BLAT annotation step of the syntenic analysis, some additional novel models were opportunistically detected as partial models and added to Table S1. Tables S2-S3. putative gene duplications and expansions corrected to known genes or found to have non-songbird orthologs. Table S4. putative novel genes corrected to known genes or found to have non-songbird orthologs. Table S5. gene expansions not shared by all songbirds, or shared by non-songbird outgroups, as revealed by phylogenetic analysis; †: novel gene, no obvious parent gene, *: cannot determine which locus constitutes the parent gene. Table S6. refined set of syntenic disruptions (SDs) in Zebra finch relative to chicken. Red text indicates that the specific position of genes within the SD (whether they were at the start, end, within, or flanking the SD) were refined during manual curation. Thick black lines indicate tandem SDs. Green highlights SDs specific to the Zebra finch lineage. Pink highlights SDs specific to chicken lineage. Grey highlights SDs which could not be definitively assigned to either lineage. (XLSX 148 KB) [file 12864_2014_6805_MOESM1_ESM.xlsx]

## Sheet: Supplemental Table 1
Supplemental Table 1: supposed duplications correspond to partial models of known genes
ENSEMBL GENE NAME	CORRECTED GENE NAME	ENSEMBL ID	GENE LOCATION	COMMENTS
RUNX1	RUNX1	ENSTGUG00000004719	1
RUNX1 (novel)	RUNX1	ENSTGUG00000016354	1_random
CXorf59-1 (novel)	CHDC2, aka CXorf59	ENSTGUG00000006877	1
CXorf59 (CHDC2)	CHDC2, aka CXorf59	ENSTGUG00000006878	1
CXorf59-2 (novel)	CHDC2, aka CXorf59	ENSTGUG00000006879	1	Likely the 3' portion of CHDC2 as revealed by blast alignments
CXorf30-1 (novel)	CXorf30	ENSTGUG00000006882	1
CXorf30-2 (CXorf30)	CXorf30	ENSTGUG00000006885	1
PRKX-1 (novel)	novel (artifact?)	ENSTGUG00000008607	1	Very short segment upstream of PRKX, also in Budgerigar but not in other songbirds, possibly not a protein coding gene
PRKX-2 (PRKX)	PRKX	ENSTGUG00000008608	1
CARKD-1 (novel)	CARKD	ENSTGUG00000008801	1
CARKD-2 (CARKD)	CARKD	ENSTGUG00000008803	1
AFF3-1 (novel)	AFF3	ENSTGUG00000010070	1
AFF3-2 (novel)	AFF3	ENSTGUG00000010075	1
C2orf55 (novel)	KIAA1211L, aka C2orf55	ENSTGUG00000010146	1
C2orf55 (novel)	KIAA1211L, aka C2orf55	ENSTGUG00000010153	1
FAM155A (novel)	FAM155A	ENSTGUG00000010796	1
FAM155A (novel)	FAM155A	ENSTGUG00000010798	1
HS6ST3	HS6ST3	ENSTGUG00000011121	1
HS6ST3 (novel)	HS6ST3	ENSTGUG00000011122	1
SPATA13-1 (novel)	SPATA13	ENSTGUG00000011453	1
SPATA13-2 (novel)	SPATA13	ENSTGUG00000011462	1
PCDH9-1 (novel)	PCDH9	ENSTGUG00000012484	1
PCDH9-2 (novel)	PCDH9	ENSTGUG00000012485	1
PCDH9-3 (PCDH9)	PCDH9	ENSTGUG00000012486	1
KLHL1-1 (KLHL1)	KLHL1	ENSTGUG00000012487	1
KLHL1-2 (novel)	KLHL1	ENSTGUG00000012491	1
LAG3-1 (LAG3)	LAG3	ENSTGUG00000013307	1
LAG3-2 (novel)	LAG3	ENSTGUG00000013308	1
TBX15 (novel)	TBX15	ENSTGUG00000013354	1
TBX15	TBX15	ENSTGUG00000013355	1
WDR52-1 (novel)	WDR52	ENSTGUG00000013415	1
WDR52-2 (novel)	WDR52	ENSTGUG00000013416	1
ZNF654 (novel)	ZNF654	ENSTGUG00000013488	1
ZNF654	ZNF654	ENSTGUG00000013489	1
PLXNA4-1 (novel)	PLXNA4	ENSTGUG00000001966	1A
PLXNA4-2 (novel)	PLXNA4	ENSTGUG00000001967	1A
CUGBP2-1 (CELF2)	CELF2, aka CUGBP2	ENSTGUG00000002136	1A
CUGBP2-2 (novel)	CELF2, aka CUGBP2	ENSTGUG00000002141	1A
PCLO (novel)	PCLO	ENSTGUG00000002517	1A
PCLO (novel)	PCLO	ENSTGUG00000002518	1A
TUBGCP6-1 (novel)	TUBGCP6	ENSTGUG00000003988	1A
TUBGCP6-2 (TUBGCP6)	TUBGCP6	ENSTGUG00000003993	1A
ANKS1B (novel)	ANKS1B	ENSTGUG00000008825	1A
ANKS1B (known, unch prot)	ANKS1B	ENSTGUG00000008843	1A
CACNA1C (novel)	CACNA1C	ENSTGUG00000012529	1A
CACNA1C (novel)	CACNA1C	ENSTGUG00000012538	1A
C10orf112-1 (novel)	MALRD1, aka C10orf112	ENSTGUG00000001226	2
C10orf112-2 (novel)	MALRD1, aka C10orf112	ENSTGUG00000001229	2
C10orf112-3 (novel)	MALRD1, aka C10orf112	ENSTGUG00000001230	2
C10orf112-4 (MALRD1)	MALRD1, aka C10orf112	ENSTGUG00000001231	2
CLASP2 (novel)	CLASP2	ENSTGUG00000001730	2
CLASP2 (known, unch prot)	CLASP2	ENSTGUG00000001731	2
VWDE-1 (novel)	VWDE	ENSTGUG00000002429	2
VWDE-2 (novel)	VWDE	ENSTGUG00000002432	2
ZNF407 (novel)	ZNF407	ENSTGUG00000009118	2
ZNF407	ZNF407	ENSTGUG00000009124	2
CEP192-1 (CEP192)	CEP192	ENSTGUG00000009492	2
CEP192-2 (novel)	CEP192	ENSTGUG00000009516	2
CEP192-3 (novel)	CEP192	ENSTGUG00000009522	2
novel	GREB1L	ENSTGUG00000010293	2
KIAA1772 (novel)	GREB1L	ENSTGUG00000010294	2
KIAA1772 (novel)	GREB1L	ENSTGUG00000010297	2
KIAA0146-1 (novel)	SPIDR, aka KIAA0146	ENSTGUG00000010827	2
KIAA0146-2 (SPIDR)	SPIDR, aka KIAA0146	ENSTGUG00000010830	2
ZC3H3-1 (ZC3H3)	ZC3H3	ENSTGUG00000012743	2
ZC3H3-2 (novel)	ZC3H3	ENSTGUG00000012747	2
C1orf198-1 (novel)	C1orf198	ENSTGUG00000009918	3
C1orf198-2 (C1orf198)	C1orf198	ENSTGUG00000009919	3
C6orf103 (novel)	ADGB, aka C6orf103	ENSTGUG00000010743	3
C6orf103 (novel)	ADGB, aka C6orf103	ENSTGUG00000010747	3
AKAP12-1 (novel)	AKAP12	ENSTGUG00000011282	3
AKAP12-2 (novel)	AKAP12	ENSTGUG00000011283	3
AKAP12-3 (AKAP12)	AKAP12	ENSTGUG00000011284	3
AIM1-1 (AIM1)	AIM1	ENSTGUG00000012192	3
AIM1-2 (novel)	AIM1	ENSTGUG00000012198	3
CASP8AP2 (novel)	CASP8AP2	ENSTGUG00000012385	3
CASP8AP2 (novel)	CASP8AP2	ENSTGUG00000012386	3
ATAD2B-1 (novel)	ATAD2B	ENSTGUG00000013178	3
ATAD2B-2 (novel)	ATAD2B	ENSTGUG00000013179	3
C2orf3-1 (novel)	GCFC2, aka C2orf3	ENSTGUG00000013200	3
C2orf3-2 (GCFC2)	GCFC2, aka C2orf3	ENSTGUG00000013201	3
FAM13A1	FAM13A1	ENSTGUG00000003051	4
novel	FAM13A1	ENSTGUG00000003064	4
GRID2-1 (novel)	GRID2	ENSTGUG00000003096	4
GRID2-2 (GRID2)	GRID2	ENSTGUG00000003097	4
BANK1-1 (novel)	BANK1	ENSTGUG00000003579	4
BANK1-2 (novel)	BANK1	ENSTGUG00000003581	4
DLC1-1 (novel)	DLC1	ENSTGUG00000007344	4
DLC1-2 (DLC1)	DLC1	ENSTGUG00000007345	4
CLOCK (novel)	CLOCK	ENSTGUG00000007495	4
CLOCK (novel)	CLOCK	ENSTGUG00000007513	4
SCFD2-1 (novel)	SCFD2	ENSTGUG00000007847	4
SCFD2-2 (novel)	SCFD2	ENSTGUG00000007861	4
HTT (novel)	HTT	ENSTGUG00000010399	4
HTT (novel)	HTT	ENSTGUG00000010428	4
FRMD7	FRMD7	ENSTGUG00000003017	4A
FRMD7 (novel)	FRMD7	ENSTGUG00000003027	4A
FAM123B-1 (AMER1)	AMER1, aka FAM123B	ENSTGUG00000005593	4A
FAM123B-2 (novel)	AMER1, aka FAM123B	ENSTGUG00000005597	4A
ALG13-1 (ALG13)	ALG13	ENSTGUG00000006168	4A
ALG13-2 (known, unch prot)	ALG13	ENSTGUG00000006174	4A
OSBP (novel)	OSBP	ENSTGUG00000006212	5
OSBP (novel)	OSBP	ENSTGUG00000006213	5
C11orf9 (novel)	MYRF, aka C11orf9	ENSTGUG00000006600	5
C11orf9 (novel)	MYRF, aka C11orf9	ENSTGUG00000006622	5
Novel (novel)	C15orf52	ENSTGUG00000007285	5
C15orf52	C15orf52	ENSTGUG00000007287	5
novel	MUC5AC	ENSTGUG00000009526	5	Partial
MUC5AC (MUC5B)	MUC5AC	ENSTGUG00000009537	5	Partial
novel	MUC5AC/MUC5B	ENSTGUG00000009551	5	Hybrid model combines parts of two adjacent known genes
MUC5AC (novel)	MUC2	ENSTGUG00000009585	5	The orthologous chicken model is erroneously annotated as MUC5B
MUC2 (novel)	MUC2	ENSTGUG00000009623	5	The orthologous chicken model is erroneously annotated as MUC5B
novel (MUC2)	MUC2	ENSTGUG00000009629	5	The corresponding region is erroneously annotated as MUC2L in chicken
STARD9-1 (novel)	STARD9	ENSTGUG00000011130	5
STARD9-2 (novel)	STARD9	ENSTGUG00000011137	5
NPAS3-1 (novel)	NPAS3	ENSTGUG00000011911	5
NPAS3-2 (novel)	NPAS3	ENSTGUG00000011912	5
NRXN3-1 (known, unch prot)	NRXN3	ENSTGUG00000012355	5
NRXN3-2 (novel)	NRXN3	ENSTGUG00000012362	5
novel	NRXN3	ENSTGUG00000012363	5
novel	NRXN3	ENSTGUG00000012365	5
CLMN-1 (novel)	CLMN	ENSTGUG00000012668	5
CLMN-2 (CLMN)	CLMN	ENSTGUG00000012669	5
SYNE2-1 (novel)	SYNE2	ENSTGUG00000012947	5
SYNE2-2 (novel)	SYNE2	ENSTGUG00000012955	5
KIAA1128-1 (novel)	CCSER, aka KIAA1128	ENSTGUG00000005615	6
KIAA1128-2 (novel)	CCSER, aka KIAA1128	ENSTGUG00000005616	6
novel	CCSER, aka KIAA1128	ENSTGUG00000005619	6
USP54-1 (novel)	USP54	ENSTGUG00000007036	6
USP54-2 (novel)	USP54	ENSTGUG00000007054	6
SH3PXD2A-1 (novel)	SH3PXD2A	ENSTGUG00000010339	6
SH3PXD2A-2 (novel)	SH3PXD2A	ENSTGUG00000010349	6
RBM20-1 (novel)	RBM20	ENSTGUG00000010663	6
RBM20-2 (novel)	RBM20	ENSTGUG00000010665	6
MKI67-1 (novel)	MKI67	ENSTGUG00000011586	6
MKI67-2 (novel)	MKI67	ENSTGUG00000011588	6
MKI67-3 (novel)	MKI67	ENSTGUG00000011589	6
MKI67-4 (novel)	MKI67	ENSTGUG00000011593	6
MKI67-5 (novel)	MKI67	ENSTGUG00000011596	6
TTN-1 (novel)	TTN	ENSTGUG00000009209	7
TTN-2 (novel)	TTN	ENSTGUG00000009213	7
TTN-3 (novel)	TTN	ENSTGUG00000009215	7
novel	TTN	ENSTGUG00000009225	7
CHRD-1 (novel)	CHRD	ENSTGUG00000010366	9
CHRD-2 (CHRD)	CHRD	ENSTGUG00000010379	9
NAALADL2-1 (novel)	NAALADL2	ENSTGUG00000010781	9
NAALADL2-2 (novel)	NAALADL2	ENSTGUG00000010785	9
LEKR1-1 (novel)	LEKRI	ENSTGUG00000011236	9	Aligns partially to exons in 3' portion of the human gene
LEKR1-2 (LEKRI)	LEKRI	ENSTGUG00000011239	9
NEDD4-1 (NEDD4)	NEDD4	ENSTGUG00000006360	10
NEDD4-2 (novel)	NEDD4	ENSTGUG00000006424	10
MYO5C (novel)	MYO5C	ENSTGUG00000006734	10
MYO5C (novel)	MYO5C	ENSTGUG00000006749	10
IL16 (novel)	IL16	ENSTGUG00000007913	10
IL16 (novel)	IL16	ENSTGUG00000007932	10
CX3CL1-1 (novel)	CX3CL1	ENSTGUG00000005299	11
CX3CL1-2 (known, unch prot)	CX3CL1	ENSTGUG00000005300	11
ANKRD11-1 (novel)	ANKRD11	ENSTGUG00000007827	11
ANKRD11-2 (known, unch prot)	ANKRD11	ENSTGUG00000007838	11
FBXL16	FBXL16	ENSTGUG00000003608	14
FBXL16 (novel)	FBXL16	ENSTGUG00000003615	14
TMC5-1 (TMC5)	TMC5	ENSTGUG00000009393	14
TMC5-2 (novel)	TMC5	ENSTGUG00000009409	14
TMEM132B (novel)	TMEM132B	ENSTGUG00000004891	15
TMEM132C (novel)	TMEM132B	ENSTGUG00000004905	15
C12orf51-1 (novel)	HECTD4, aka C12orf51	ENSTGUG00000006699	15
C12orf51-2 (novel)	HECTD4, aka C12orf51	ENSTGUG00000006758	15
MYO18B-1 (novel)	MYO18B	ENSTGUG00000007607	15
MYO18B-2 (MYO18B)	MYO18B	ENSTGUG00000007609	15
EPB41L1 (novel)	EPB41L1	ENSTGUG00000003444	20
EPB41L1	EPB41L1	ENSTGUG00000016482	20_random
GINS4	GINS4	ENSTGUG00000005195	22
GINS4 (novel)	GINS4/LOC395787	ENSTGUG00000005209	22	Likely ortholog of chicken LOC395787, read-thorugh transcripts connects it to GINS4 upstream; also in lizard and frog, but not in mammals
KIAA1522-1 (novel)	KIAA1522	ENSTGUG00000001353	23
KIAA1522-2 (KIAA1522)	KIAA1522	ENSTGUG00000001355	23
ZBTB16 (novel)	ZBTB16	ENSTGUG00000000115	24
ZBTB16 (novel)	ZBTB16	ENSTGUG00000000116	24
ANKRD24 (known, unch prot)	ANKRD24	ENSTGUG00000000979	28
ANKRD24 (novel)	ANKRD24	ENSTGUG00000000981	28
SF4 (novel)	SUGP1, aka SF4	ENSTGUG00000013953	28_random
SF4 (novel)	SUGP1, aka SF4	ENSTGUG00000013941	28_random
PSD3-1 (PSD3)	PSD3	ENSTGUG00000000293	Z
PSD3-2 (novel)	PSD3	ENSTGUG00000000304	Z
C9orf102-1 (novel)	ERCC6L2, aka C9ORF102	ENSTGUG00000000522	Z
C9orf102-2 (ERCC6L2)	ERCC6L2, aka C9ORF102	ENSTGUG00000000524	Z
ANKRD32-1 (novel)	ANKRD32	ENSTGUG00000000723	Z
ANKRD32-2 (ANKRD32)	ANKRD32	ENSTGUG00000000725	Z
FBXL17 (novel)	FBXL17	ENSTGUG00000000960	Z
FBXL17 (novel)	FBXL17	ENSTGUG00000000961	Z
PDZD2-1 (novel)	PDZD2	ENSTGUG00000001898	Z
PDZD2-2 (novel)	PDZD2	ENSTGUG00000001901	Z
NIPBL-1 (novel)	NIPBL	ENSTGUG00000002044	Z
NIPBL-2 (novel)	NIPBL	ENSTGUG00000002045	Z
novel	NIPBL	ENSTGUG00000002046	Z
known, uncharacterized protein	NIPBL	ENSTGUG00000002047	Z
ADAMTSL1-1 (novel)	ADAMTSL1	ENSTGUG00000004421	Z
ADAMTSL1-2 (novel)	ADAMTSL1	ENSTGUG00000004435	Z
KIAA2026-1 (novel)	KIAA2026	ENSTGUG00000004973	Z
KIAA2026-2 (novel)	KIAA2026	ENSTGUG00000004976	Z
ANKRD31-1 (novel)	ANKRD31	ENSTGUG00000006074	Z
ANKRD31-2 (unch prot)	ANKRD31	ENSTGUG00000006080	Z	Connected to the main model though RefSeq protein predictions in birds
MSH3-1 (novel)	MSH3	ENSTGUG00000007066	Z
MSH3-2 (novel)	MSH3	ENSTGUG00000007102	Z

## Sheet: Supplemental Table 2
Supplemental Table 2A: supposedly tandem duplicated models correspond to adjacent unrelated genes
CURRENT GENE NAME	CORRECTED GENE NAME	ENSEMBL ID	GENE LOCATION	COMMENTS
ARSD-1 (novel)	ARSE	ENSTGUG00000010759	1	Located in a region with several distinct related genes in birds and mammals but not clearly resolved in zebra finches, most likely the ARSE ortholog
ARSD-2 (novel)	ARSD	ENSTGUG00000010763	1
GJB6-1 (novel)	GJB2	ENSTGUG00000011313	1
GJB6-2 (GJB2)	GJB6	ENSTGUG00000011314	1
PKDREJ-1 (PKD1L1)	PKDREJ	ENSTGUG00000011783	1A	First long-spanning exon/intron likely artifactual
PKDREJ-2 (CDPF1)	CDPF1	ENSTGUG00000011794	1A
SCN10A-1 (SCN10A)	SCN10A	ENSTGUG00000000476	2
SCN10A-2 (novel)	SCN5A	ENSTGUG00000000531	2	Part of the same gene as ENSTGUG00000000533
SCN5A (novel)	SCN5A	ENSTGUG00000000533	2	Part of the same gene as ENSTGUG00000000531
MUTED-1 (TXNDC5)	TXNDC5	ENSTGUG00000002358	2
MUTED-2 (novel)	MUTED	ENSTGUG00000002370	2
CCR1-1 (novel)	CCR5	ENSTGUG00000004507	2
CCR1-2 (novel)	CCR2	ENSTGUG00000004511	2
GALM-1 (novel)	Likely artifact	ENSTGUG00000002091	3	Unrelated to GALM, antisense to the upstream SFRS7 (name corrected from SRFS7)
GALM-2 (GALM)	GALM	ENSTGUG00000002100	3
FEZ2-1 (FEZ2)	FEZ2	ENSTGUG00000008653	3
FEZ2-2 (novel)	Novel	ENSTGUG00000008659	3	Unrelated to FEZ2, also present in chicken, rhodopsin-related gene adjacent to FEZ2, may correspond to a pseudogene in humans: LOC100422559
IL17F-1 (novel)	IL17A	ENSTGUG00000013272	3
IL17F-2 (novel)	IL17F	ENSTGUG00000013274	3
ANXA10-1 (ANXA10)	ANXA10	ENSTGUG00000006030	4
ANXA10-2 (novel)	Novel	ENSTGUG00000006057	4	Unrelated to the ANXA gene family, also in chicken and lizard but apparently not in mammals
SLC4A11-1 (novel)	Novel, HTR7L	ENSTGUG00000011001	4	Unrelated to SLC4A11, related to HTR7, also in chicken and lizard but apparently not in mammals
SLC4A11-2 (SLC4A11)	SLC4A11	ENSTGUG00000011004	4
ATP1B4-1 (novel)	ATP1B4	ENSTGUG00000003461	4A
ATP1B4-2 (novel)	LAMP2	ENSTGUG00000003483	4A
DGKK-1 (novel)	SHROOM4	ENSTGUG00000004872	4A
DGKK-2 (novel)	DGKK	ENSTGUG00000004878	4A
CNTF-1 (novel)	ZFP91	ENSTGUG00000007128	5
CNTF-2 (CNTF)	CNTF	ENSTGUG00000007141	5
EFCAB4A-1 (novel)	Novel, RAB44L	ENSTGUG00000009776	5	Unrelated to EFCAB4A, related to RAB44, also in chicken but apparently not in mammals
EFCAB4A-2 (EFCAB4A)	EFCAB4A	ENSTGUG00000009781	5
SERPINA12-2 (SERPINA1)	SERPINA4	ENSTGUG00000012647	5
SERPINA12-2 (novel)	SERPINA3	ENSTGUG00000012654	5
C10orf57-1 (C10ORF57-1)	FAM213A, aka C10orf58	ENSTGUG00000006156	6
C10orf57-2 (TMEM254)	TMEM254, aka C10orf57	ENSTGUG00000006337	6
CYP2C8-1 (novel)	CYP2C45	ENSTGUG00000007197	6	Nomenclature based on chicken ortholog, no CYP-related genes in this syntenic position in humans
CYP2C8-2 (novel)	CYP2H1	ENSTGUG00000007772	6	Nomenclature based on chicken ortholog, no CYP-related genes in this syntenic position in humans
TCTN3-1 (novel)	Novel	ENSTGUG00000011694	6	Unrelated to TCTN3, G-coupled rhodopsin gene, also in chicken but apparently not in mammals
TCTN3-2 (TCTN3)	TCTN3	ENSTGUG00000011706	6
BBS5-1 (COL28A1)	COL28A1	ENSTGUG00000007812	7
BBS5-2 (novel)	BBS5	ENSTGUG00000007830	7
HOXD4-1 (novel)	Likely artifact	ENSTGUG00000008944	7
HOXD4-2 (HOXD4)	HOXD4	ENSTGUG00000008959	7
MYSM1-1 (MYSM1)	MYSM1	ENSTGUG00000009663	8
MYSM1-2 (novel)	Novel, ANKRD-related	ENSTGUG00000009685	8	Unrelated to MYSM1, related to ANKRD family, also in chicken (no model) and in lizard
MUC4-1 (TNK2)	TNK2	ENSTGUG00000009557	9
MUC4-2 (novel)	MUC4	ENSTGUG00000009581	9
KIAA0895L-1 (KIAA0895L)	KIAA0895L	ENSTGUG00000005512	11
KIAA0895L-2 (novel)	Novel	ENSTGUG00000005554	11	Unrelated to KIAA0895L, possible short chain dehydrogenase, also present and possibly expanded in chicken (multiple hits), also in more ancestral vetebrates, possibly not in mammals
CMTM3-1 (CMTM3)	CMTM3	ENSTGUG00000009792	11
CMTM3-2 (novel)	CKLF	ENSTGUG00000009800	11	Most likely the CKLF ortholog (LOC415795 in chicken) as it lacks the marvel-like domain characteristic of CMTM genes
ZMYND10-1 (ZMYND10)	ZMYND10	ENSTGUG00000004661	12
ZMYND10-2 (novel)	CACNA2D2	ENSTGUG00000004711	12
MUSTN1-1 (novel)	TMEM110	ENSTGUG00000005538	12
MUSTN1-2 (novel)	MUSTN1	ENSTGUG00000005545	12
XPO6-1 (XPO6)	XPO6	ENSTGUG00000003781	14
XPO6-2 (novel)	Novel	ENSTGUG00000003792	14	Three adjacent models unrelated to XPO6 are part of the same gene, also in chicken, contains dinucleoside diphosphate kinase domain
XPO6-3 (novel)	Novel	ENSTGUG00000003794	14	Three adjacent models unrelated to XPO6 are part of the same gene, also in chicken, contains dinucleoside diphosphate kinase domain
XPO6-4 (novel)	Novel	ENSTGUG00000003796	14	Three adjacent models unrelated to XPO6 are part of the same gene, also in chicken, contains dinucleoside diphosphate kinase domain
XPO6-5 (novel)	Novel	ENSTGUG00000003799	14	Unrelated to XPO6 and the adjacent novel genes, also in chicken, apparently absent in mammals, no apparent functional domains
LMF1-1 (novel)	Novel	ENSTGUG00000006834	14	Unrelated to LMF1 and the adjacent novel genes, also in chicken, apparently absent in mammals, no apparent functional domains
LMF1-2 (LMF1)	LMF1	ENSTGUG00000006840	14
LYRM1-1 (LYRM1)	LYRM1	ENSTGUG00000009197	14
LYRM1-2 (novel)	LOC81691	ENSTGUG00000009219	14
Novel (novel)	MSLN	ENSTGUG00000015388	14_random
MSLN-2 (novel)	MSLN	ENSTGUG00000015387	14_random
MSLN-1 (novel)	Novel	ENSTGUG00000015385	14_random	Apparently unrelated to MSLN but orthology is difficult to establish
NPDC1-1 (novel)	POUV	ENSTGUG00000002412	17
NPDC1-2 (NPDC1)	NPDC1	ENSTGUG00000002413	17
MYH1-1 (MYH3)	MYH-related	ENSTGUG00000005878	18	Related to MYH genes but clear orthology cannot be established due to low resolution of this region
MYH1-2 (novel)	LOC427789	ENSTGUG00000005906	18	Related to MYH genes, name based on likely chicken ortholog
MYH1-3 (novel)	MYH3	ENSTGUG00000006238	18
MYH1-4 (novel)	MYH6	ENSTGUG00000006551	18
MYH1-5 (novel)	MYH2	ENSTGUG00000006917	18
MYH1-6 (novel)	MYH1	ENSTGUG00000007149	18
SNX21-1 (novel)	Likely artifact	ENSTGUG00000005822	20	Long span and one exon is antisense to SNX21, also in chicken
SNX21-2 (SNX21)	SNX21	ENSTGUG00000006164	20
HIVEP3-1 (novel)	Novel	ENSTGUG00000017329	23_random	Unrelated to HIVEP3, also in chicken, may be bird specific
HIVEP3-2 (HIVEP3)	HIVEP3	ENSTGUG00000017331	23_random
HCN2-1 (novel)	HIATL	ENSTGUG00000000605	28
HCN2-2 (HCN2)	HCN2	ENSTGUG00000000617	28
PRAM1-1 (novel)	Novel	ENSTGUG00000000077	28	Unrelated to PRAM1, also in chicken, possibly specific to birds
PRAM1-2 (PRAM1)	PRAM1	ENSTGUG00000000104	28
TRIM36-1 (TRIM36)	TRIM36	ENSTGUG00000001340	Z
TRIM36-2 (novel)	CDKN2B	ENSTGUG00000001524	Z
TRIM36-3 (novel)	CDKN2A	ENSTGUG00000001525	Z
IL11RA-1 (CNTFR)	CNTFR	ENSTGUG00000001751	Z
IL11RA-2 (novel)	IL11RA	ENSTGUG00000001753	Z
UHRF2-1 (UHRF2)	UHRF2	ENSTGUG00000004941	Z
UHRF2-2 (novel)	Novel	ENSTGUG00000004972	Z	Unrelated to UHRF2, no apparent functional domains, also in chicken but apparently not in lizard
Supplemental Table 2B: confirmed tandem duplicated/expanded models not specific to songbirds
CURRENT GENE NAME	CORRECTED GENE NAME	ENSEMBL ID	GENE LOCATION	COMMENTS
IL3RA-1	CSF2RA-1	ENSTGUG00000010701	1	Located in a region with several copies of CSF2RA-related genes in both finch and chicken, not all predicted by a model; ENSTGUG00000018323 and ENSTGUG00000018173, both annotated as novel, are also related; a broad range of birds have multiple copies of this gene (BGI blast search); IL3RA may be missing in birds
IL3RA-2	CSF2RA-2	ENSTGUG00000010703	1	Located in a region with several copies of CSF2RA-related genes in both finch and chicken, not all predicted by a model; ENSTGUG00000018323 and ENSTGUG00000018173, both annotated as novel, are also related; a broad range of birds have multiple copies of this gene (BGI blast search); IL3RA may be missing in birds
A2M-1	A2M-2	ENSTGUG00000013069	1	Duplication also in chicken
A2M-2	A2M-1	ENSTGUG00000013071	1	Duplication also in chicken, part of the same gene as ENSTGUG00000013087
A2M-3	A2M-1	ENSTGUG00000013087	1	Duplication also in chicken, part of the same gene as ENSTGUG00000013071
GLIPR1-1	GLIPR1-1	ENSTGUG00000007373	1A	Duplication also in chicken
GLIPR1-2	GLIPR1-2	ENSTGUG00000007376	1A	Duplication also in chicken
HIST1H1A-1	HIST1H1A-1	ENSTGUG00000009277	1A	Region with several related genes also in chicken, some possibly duplicated
HIST1H1A-2	HIST1H1A-2	ENSTGUG00000009317	1A	Region with several related genes also in chicken, some possibly duplicated
HIST1H1A-3	HIST1H1A-3	ENSTGUG00000009370	1A	Region with several related genes also in chicken, some possibly duplicated
HIST2H2AC-1	HIST2H2AC-1	ENSTGUG00000009303	1A	Region with several related genes also in chicken, some possibly duplicated
HIST2H2AC-2	HIST2H2AC-2	ENSTGUG00000009347	1A	Region with several related genes also in chicken, some possibly duplicated
HIST2H2AC-3	HIST2H2AC-3	ENSTGUG00000009357	1A	Region with several related genes also in chicken, some possibly duplicated
HIST2H2AC-4	HIST2H2AC-4	ENSTGUG00000009365	1A	Region with several related genes also in chicken, some possibly duplicated
AKR1B10-1	AKR1B-related	ENSTGUG00000012430	1A	Region with several distinct but related genes also in chicken
AKR1B10-2	AKR1B-related	ENSTGUG00000012455	1A	Region with several distinct but related genes also in chicken
AKR1B10-3	AKR1B-related	ENSTGUG00000012479	1A	Region with several distinct but related genes also in chicken
AKR1B10-4	AKR1B-related	ENSTGUG00000012489	1A	Region with several distinct but related genes in birds, this likely corresponds to LOC418108 in chicken
CMBL-1	CMBL-1	ENSTGUG00000007618	2	Duplication also in chicken, lizard and frog, but not in mouse or humans
CMBL-2	CMBL-2	ENSTGUG00000007622	2	Duplication also in chicken, lizard and frog, but not in mouse or humans
HRH4	HRH4	ENSTGUG00000010562	2
HRH4	HRH4L	ENSTGUG00000010562	2	Duplication also in chicken
LY6E-1	LY6E	ENSTGUG00000012731	2
LY6E-2	LY6EL1	ENSTGUG00000012732	2	Expansion also in chicken and possibly in lizard, difficult to determine if ortholog is present in mammals
LY6E-3	LY6EL2	ENSTGUG00000012733	2	Expansion also in chicken and possibly in lizard, difficult to determine if ortholog is present in mammals
MRC1-1	MRC1-1	ENSTGUG00000001271	2	Duplication also in chicken and lizard, but not in mouse or humans
MRC1-2	MRC1-2	ENSTGUG00000001273	2	Duplication also in chicken and lizard, but not in mouse or humans
SLC22A13-1	SLC22A13-1	ENSTGUG00000000430	2	Duplication also in chicken, lizard and fish
SLC22A13-2	SLC22A13-2	ENSTGUG00000000439	2	Duplication also in chicken, lizard and fish
TMEM68-1	TMEM68-1	ENSTGUG00000011045	2	Duplication also in chicken
TMEM68-2	TMEM68-2	ENSTGUG00000011048	2	Duplication also in chicken
TTR-1	TTR-1	ENSTGUG00000010708	2	Duplication also in chicken but not in lizard, mouse or humans
TTR-2	TTR-2	ENSTGUG00000010734	2	Duplication also in chicken but not in lizard, mouse or humans
SFRS7	SRSF7L	ENSTGUG00000002080	2	Duplication also in chicken but not in lizard or humans
SFSR7 var 2	SRSF7	ENSTGUG00000002095	2
LPA-1	PLGL	ENSTGUG00000009240	3	Duplication also in chicken
LPA-2	PLG	ENSTGUG00000011476	3
GSTA4-1	GSTA-related	ENSTGUG00000012878	3	Located in a region with several distinct related genes in birds and mammals but not clearly resolved in zebra finches, this is possibly the ortholog of the gene annotated as GSTA3 in chicken (Gene ID: 395612)
GSTA4-2	GSTA-related	ENSTGUG00000012881	3	Located in a region with several distinct related genes in birds and mammals but not clearly resolved in zebra finches, this is possibly the ortholog of LOC395611 in chicken
PERP-1	PERP-1	ENSTGUG00000010900	3	Duplication also in chicken and lizard, but not in mouse or humans
PERP-2	PERP-2	ENSTGUG00000010901	3	Duplication also in chicken and lizard, but not in mouse or humans
C4orf48-1	C4orf48-1	ENSTGUG00000010545	4	Duplication also in chicken but not in lizard or humans
C4orf48-2 (C4orf48)	C4orf48-2	ENSTGUG00000010546	4	Duplication also in chicken but not in lizard or humans
IL8-1	IL8-1	ENSTGUG00000001542	4	Duplication also in chicken but not in lizard or humans
IL8-2	IL8-2	ENSTGUG00000001543	4	Duplication also in chicken but not in lizard or humans
CXCL13-1	CXCL13L	ENSTGUG00000001725	4	Located in region with an CXCL13-related expansion in chicken but not in lizard or mammals, this likely corresponds to LOC422511 in chicken
CXCL13-2	CXCL13	ENSTGUG00000001736	4	Located in region with an CXCL13-related expansion in chicken but not in lizard or mammals, this is most likely the CXCL13 ortholog
PLAC8-1	PLAC8	ENSTGUG00000002196	4
PLAC8-2	PLAC8L	ENSTGUG00000002199	4	Duplication also in chicken
FADS1-1	FADS1L2	ENSTGUG00000005752	5	Expansion also in chicken
FADS1-2	FADS1L1	ENSTGUG00000005777	5	Expansion also in chicken
FADS1-3	FADS1	ENSTGUG00000005781	5
INCENP-1	INCENP-1	ENSTGUG00000006913	5	Duplication also in chicken
INCENP-2	INCENP-2	ENSTGUG00000006928	5	Duplication also in chicken
PLA2G4E-1	PLA2epsilon-related	ENSTGUG00000011000	5	Located in a region with expansion of PLA2 epsilon-like genes (8 loci compared to 3 in mammals), this one is possibly the ortholog of LOC423226 in chicken
PLA2G4E-2	PLA2G4E	ENSTGUG00000011002	5
PLA2G4E-3	PLA2epsilon-related	ENSTGUG00000011011	5	Located in a region with expansion of PLA2 epsilon-like genes (8 loci compared to 3 in mammals), this one is possibly the ortholog of LOC423229 in chicken
C14orf106	MIS18BP1, aka C14orf106	ENSTGUG00000013223	5
C14orf106	MIS18BP1L	ENSTGUG00000013225	5	Duplication also in chicken
PSAP-1	PSAP	ENSTGUG00000004140	6
PSAP-2	PSAPL	ENSTGUG00000004181	6	Duplication also in chicken but not in lizard
LIPM-1	LIPM	ENSTGUG00000004913	6
LIPM-2	LIPM-related	ENSTGUG00000004919	6	Located in a region with several LIP-related genes also in chicken, lizard and mammals, difficult to determine orthology
SGOL2-1	SGOL2-related?	ENSTGUG00000010459	7	Possibly related to SGOL2 as it contains a shugoshin domain, also in chicken (LOC100858540)
SGOL2-2	SGOL2	ENSTGUG00000010460	7
HNMT-1	HNMTL	ENSTGUG00000011829	7	Duplication also in chicken but not in lizard or mammals
HNMT-2 (HNMT)	HNMT	ENSTGUG00000011836	7
CYP2J2-1	CYP2J2-1	ENSTGUG00000009722	8	Located in a region with apparent CYP2J2-related expansion (5 possible distinct loci) in chicken, region is poorly defined in zebra finches, so difficult to establish orthology
CYP2J2-2	CYP2J2-2	ENSTGUG00000016903	8_random	Located in a region with apparent CYP2J2-related expansion (5 possible distinct loci) in chicken, region is poorly defined in zebra finches, so difficult to establish orthology
MUC4-2	MUC4	ENSTGUG00000009581	9
MUC4-3	MUC4L	ENSTGUG00000009600	9	Duplication also in chicken but not in lizard or mammals
ALPI-1	ALPI	ENSTGUG00000009825	9
ALPI-2	ALPIL	ENSTGUG00000009837	9	Duplication also in chicken
C3orf57-1 (SPTSSB)	SPTSSB, aka C3orf57	ENSTGUG00000011139	9
C3orf57-2	SPTSSBL	ENSTGUG00000011153	9	Duplication also in chicken but not in lizard or humans
DUOXA2-1	DUOXA2-1	ENSTGUG00000004837	10	Duplication also in chicken
DUOXA2-2	DUOXA2-2	ENSTGUG00000004846	10	Duplication also in chicken
UNC13C-1 (UNC13C)	UNC13C	ENSTGUG00000006535	10
UNC13C-2	UNC13CL	ENSTGUG00000006611	10	Duplication also in chicken
CES1	CES-related	ENSTGUG00000009626	11	Located in a region with several distinct related genes in birds and mammals but poorly resolved in zebra finches, so it is difficult to determine orthology
CES3-1	CES-related	ENSTGUG00000009678	11	Located in a region with several distinct related genes in birds and mammals but poorly resolved in zebra finches, so it is difficult to determine orthology
LTC4S-1 (LTC4S)	LTC4S	ENSTGUG00000001044	13
LTC4S-2	LTC4SL	ENSTGUG00000001074	13	Duplication also present in chicken
SDR42E2-1	SDR42E2-1	ENSTGUG00000009036	14	Duplication also in chicken, apparently absent in mammals
SDR42E2-2	SDR42E2-2	ENSTGUG00000009039	14	Duplication also in chicken, apparently absent in mammals
ANKRD40-1 (ANKRD40)	ANKRD40-1	ENSTGUG00000009204	18
ANKRD40-2	ANKRD40-2	ENSTGUG00000009233	18	Duplication also in chicken
FAM83D-1 (FAM83D)	FAM83D-1	ENSTGUG00000004606	20	Duplication also in chicken
FAM83D-2	FAM83D-2	ENSTGUG00000004617	20	Duplication also in chicken
AADACL4-1	AADACL4-1	ENSTGUG00000002496	21	Large expansion (possibly as many as 7 genes) in chicken at this locus, difficult to establish exact orthology based on synteny
AADACL4-2	AADACL4-2	ENSTGUG00000002497	21	Large expansion (possibly as many as 7 genes) in chicken at this locus, difficult to establish exact orthology based on synteny
PNPLA1-1	PNPLA1-1	ENSTGUG00000000908	26	Duplication also in chicken
PNPLA1-2	PNPLA1-2	ENSTGUG00000000909	26	Duplication also in chicken
SAFB-1	SAFB-1	ENSTGUG00000000489	28	Duplication also in chicken
SAFB-2	SAFB-2	ENSTGUG00000000502	28	Duplication also in chicken
ZCCHC7	ZCCHC7	ENSTGUG00000007203	Z
ZCCHC7	ZCCHC7L	ENSTGUG00000007211	Z	Duplication also in chicken

## Sheet: Supplemental Table 3
Supplemental Table 3A: supposedly duplicated models on different chromosomes correspond to unrelated genes
CURRENT GENE NAME	CORRECTED GENE NAME	ENSEMBL ID	GENE LOCATION	COMMENTS
ANGPTL7-1 (ANGPTL7)	ANGPTL7	ENSTGUG00000002257	21
ANGPTL7-2 (novel)	FCN2/3	ENSTGUG00000015088	3_random
ANO4-1 (novel)	Repetitive element	ENSTGUG00000001334	Z
ANO4-2 (ANO4)	ANO4	ENSTGUG00000009008	1A
ATCAY (ATCAY)	ATCAY	ENSTGUG00000001016	28
ATCAY (novel)	PRUNE2	ENSTGUG00000003484	Z
CAMK2B-1 (CAMK2A)	CAMK2A	ENSTGUG00000000887	13
CAMK2B-2 (CAMK2B)	CAMK2B	ENSTGUG00000003464	22
CAMK2B-3 (novel)	CAMK2G	ENSTGUG00000006843	6
CEP110-1 (CNTRL)	CNTRL, aka CEP110	ENSTGUG00000006602	17
CEP110-2 (novel)	NUMA1	ENSTGUG00000013583	1
DAK-1 (novel)	DGUOK	ENSTGUG00000001082	13
DAK-2 (DAK)	DAK	ENSTGUG00000006479	5
DMBT1-1 (SRCRB4D)	SRCRB4D	ENSTGUG00000004547	19
DMBT1-2 (novel)	DMBT	ENSTGUG00000011310	6
EMCN (novel)	Repetitive element	ENSTGUG00000012535	2
EMCN (EMCN)	EMCN	ENSTGUG00000003525	4
FOXC2-1 (FOXS1)	FOXC1	ENSTGUG00000002127	2
FOXC2-2 (FOXC2)	FOXC2	ENSTGUG00000004163	11
FRMPD2-1 (novel)	PTPN13	ENSTGUG00000002742	4
FRMPD2-2 (novel)	FRMPD2	ENSTGUG00000008093	6
HRG-1 (novel)	PRR13	ENSTGUG00000003421	7	Possible ortholog of chicken gene, same syntenic position and contains proline-rich domains, but no cross alignment
HRG-2 (HRG)	HRG	ENSTGUG00000010450	9
IGF1R (IGF1R)	IGF1R	ENSTGUG00000008636	10
IGF1R (novel)	INSRR	ENSTGUG00000017369	25_random
JUP-1 (JUP)	JUP	ENSTGUG00000002410	27
JUP-2 (novel)	Artifactual model	ENSTGUG00000004390	25
KCND3 (novel)	KCND2	ENSTGUG00000004681	1A
KCND3 (KCND3)	KCND3	ENSTGUG00000013643	26_random
MAST4-1 (MAST4)	MAST4	ENSTGUG00000002955	Z
MAST4-2 (novel)	MAST2	ENSTGUG00000008081	8
PATL1	PATL1	ENSTGUG00000006222	5
PATL1 (novel)	PATL2	ENSTGUG00000004619	10
PFKM-1 (novel)	PFKM	ENSTGUG00000003546	LGE22
PFKM-2 (novel)	PFKL	ENSTGUG00000006775	9
RGS10-1 (novel)	RGS3	ENSTGUG00000002599	17
RGS10-2 (RGS10)	RGS10	ENSTGUG00000011146	6
S100P	S100P	ENSTGUG00000010098	4
S100P (S100P)	S100B	ENSTGUG00000011258	7
SLC1A7 (novel)	SLC1A2	ENSTGUG00000010095	5
SLC1A7	SLC1A7	ENSTGUG00000009143	8
SOX1-1 (SOX14)	SOX14	ENSTGUG00000006830	9
SOX1-2 (novel)	SOX1	ENSTGUG00000008915	1
SOX1-3 (SOX21)	SOX21	ENSTGUG00000011206	1
SPEG (novel)	OBSCN	ENSTGUG00000000253	2
SPEG (SPEG)	SPEG	ENSTGUG00000006089	7
TNRC4 (novel)	CELF3, aka TNRC4	ENSTGUG00000014196	2_random
TNRC4 (CELF3)	CELF4	ENSTGUG00000001647	Z
TUBB2A-1 (TUBB2C)	TUBB2A	ENSTGUG00000002184	2
TUBB2A-2 (TUBB8P7)	TUBB2B	ENSTGUG00000002190	2
TUBB2A-3 (novel)	TUBB2C	ENSTGUG00000002788	17
TWIST1-1 (TWIST1)	TWIST1	ENSTGUG00000002643	2
TWIST1-2 (novel)	TWIST3	ENSTGUG00000003756	LGE22
UBB-1 (UBB-1)	UBB	ENSTGUG00000004987	15
UBB-2 (novel)	UBC	ENSTGUG00000006823	19
VRK3-1 (novel)	Artifactual model	ENSTGUG00000000786	28
VRK3-2 (VRK3)	VRK3	ENSTGUG00000003328	14
VWA5B1 (novel)	VWA5B2	ENSTGUG00000010172	9
VWA5B1	VWA5B1	ENSTGUG00000017103	21_random
Supplemental Table 3B: confirmed duplicated models or closely related genes on different chromosomes but not specific to songbirds
CURRENT GENE NAME	CORRECTED GENE NAME	ENSEMBL ID	GENE LOCATION	COMMENTS
AGPAT1-1 (novel)	AGPAT1	ENSTGUG00000003213	27
AGPAT1-2 (novel)	AGPAT1L	ENSTGUG00000003239	19	Duplication also in chicken and lizard, but not in mammals
ANKFN1 (ANKFN1)	ANKFN1L	ENSTGUG00000003275	14	Duplication also in chicken (LOC416752) and lizard, but not in mammals
ANKFN1 (novel)	ANKFN1	ENSTGUG00000009513	18
ANKRD9 (novel)	ANKRD9	ENSTGUG00000005415	3
ANKRD9 (ANKRD9)	ANKRD9L	ENSTGUG00000012819	5	Duplication also in chicken and lizard, but not in mammals
CAMK4 (novel)	CAMK4L	ENSTGUG00000000878	28	Duplication also in chicken but not in humans
CAMK4 (CAMK4)	CAMK4	ENSTGUG00000000999	Z
DEPDC6-1 (novel)	DEPTOR, aka DEPDC6	ENSTGUG00000007511	20
DEPDC6-2 (DEPTOR)	DEPTORL, aka DEPDC6L	ENSTGUG00000012381	2	Duplication also in chicken
DUSP11 (novel)	DUSP11L	ENSTGUG00000009050	6	Duplication also in chicken
DUSP11 (DUSP11)	DUSP11	ENSTGUG00000004122	22
ENTPD1-1 (novel)	ENTPD1	ENSTGUG00000002526	17
ENTPD1-2 (novel)	ENTPD1L	ENSTGUG00000009148	6	Duplication also in chicken
FBLN7-1 (novel)	FBLN7L	ENSTGUG00000005749	11	Duplication also in chicken and lizard
FBLN7-2 (FBLN7)	FBLN7	ENSTGUG00000007459	3
GAA (novel)	GAA	ENSTGUG00000008237	14
GAA (GAA)	GAAL	ENSTGUG00000003105	18	Duplication also in chicken
GABRB1-1 (novel)	GABRQ/B4	ENSTGUG00000006269	4A	Syntenic with a gene that is also present in chicken and other non-mammalian organisms but absent in mammals
GABRB1-2 (GABRB1)	GABRB1	ENSTGUG00000008295	4
GPD1-1 (GPD1)	GPD1	ENSTGUG00000003592	LGE22
GPD1-2 (novel)	GPD1L	ENSTGUG00000003948	7	Duplication also in chicken and possibly in lizard, difficult to establish orthology
GSG1L-1 (GSG1L)	GSG1L	ENSTGUG00000004546	14
GSG1L-2 (novel)	GSG1L2	ENSTGUG00000007529	18	Duplication also in chicken, lizard and mammals
HEXDC-1 (novel)	HEXDCL	ENSTGUG00000006312	14	Duplication also in chicken
HEXDC-2 (novel)	HEXDC	ENSTGUG00000007685	18
HNF4A-1 (novel)	HNF4AL	ENSTGUG00000004174	11	Duplication also in chicken and lizard but not in mammals
HNF4A-2 (HNF4A)	HNF4A	ENSTGUG00000005271	20
ITGB1BP3 (novel)	NMRK2	ENSTGUG00000007396	10	Duplication also in chicken and lizard but not in mammals
ITGB1BP3 (NMRK2)	NMRK2	ENSTGUG00000001014	28
KCTD12 (KCTD12)	KCTD12	ENSTGUG00000012550	1
KCTD12 (novel)	KCTD12L	ENSTGUG00000005525	4A	Duplication also in chicken
LGALS1-1 (novel)	LGALS1L	ENSTGUG00000001699	4	Duplication also in chicken
LGALS1-2 (novel)	LGALS1	ENSTGUG00000010541	1A
M6PRBP1-1 (novel)	M6PRBP1	ENSTGUG00000000787	28
M6PRBP1-2 (novel)	M6PRBP1L	ENSTGUG00000003727	20	Duplication also in chicken
MALT1-1 (novel)	MALT1L	ENSTGUG00000004865	10	Duplication also in chicken
MALT1-2 (MALT1)	MALT1	ENSTGUG00000017488	Z_random
MARVELD3-1 (MARVELD3)	MARVELD3L	ENSTGUG00000002033	2	Duplication also in chicken
MARVELD3-2 (novel)	MARVELD3	ENSTGUG00000008372	11
PCBP3-1 (PCBP3)	PCBP3	ENSTGUG00000003316	7
PCBP3-2 (novel)	PCBP3L	ENSTGUG00000008158	2	Duplication also in chicken and lizard but not in mammals
PHPT1-1 (PHPT1)	PHPT1	ENSTGUG00000002467	17
PHPT1-2 (novel)	PHPT1L	ENSTGUG00000017313	8_random	Duplication also in chicken and lizard but not in mammals
PLA2G10-1 (novel)	PLA2G10	ENSTGUG00000004955	14
PLA2G10-2 (novel)	PLA2G10L	ENSTGUG00000013411	1	Duplication also in chicken but not in lizard or mammals
POLR1D-1 (POLR1D)	POLR1DL	ENSTGUG00000005450	4A	Duplication also in chicken and lizard but not in mammals
POLR1D-2 (novel)	POLR1D	ENSTGUG00000011602	1
PRDM15-1 (PRDM15)	PRDM15	ENSTGUG00000005437	1
PRDM15-2 (novel)	PRDM15L	ENSTGUG00000011027	3	Duplication also in chicken but not in lizard or mammals
PTTG1IP-1 (novel)	PTTG1IPL	ENSTGUG00000001433	2	Duplication also in chicken but not in lizard or mammals
PTTG1IP-2 (PTTG1IP)	PTTG1IP	ENSTGUG00000006048	9
PVALB-1 (novel)	PVALBL	ENSTGUG00000008734	14	Duplication also in chicken and frog but absent in lizard (possibly due to sequence gap) and mammals
PVALB-2	PVALB	ENSTGUG00000010713	1A
RHO-1 (novel)	RHOL	ENSTGUG00000001791	26	Duplication also in chicken and lizard but not in mammals
RHO-2 (RHO-2)	RHO	ENSTGUG00000010528	12
STARD10	STARD10	ENSTGUG00000013573	1
STARD10 (novel)	Novel, not necessarily STARD10-related	ENSTGUG00000015143	13_random
TM4SF4-1 (TM4SF4)	TM4SF4	ENSTGUG00000011422	9
TM4SF4-2 (novel)	TM4SF4L	ENSTGUG00000012838	1	Duplication also in chicken and lizard but not in mammals
TMEM151B-1 (novel)	TMEM151B	ENSTGUG00000007960	3
TMEM151B-2 (novel)	TMEM151BL	ENSTGUG00000010894	5	Duplication also in chicken
TNFSF10-1 (novel)	TNFSF10L	ENSTGUG00000005394	4A	Duplication also in chicken and lizard
TNFSF10-2 (TNFSF10)	TNFSF10	ENSTGUG00000010819	9
USP6NL-1 (USP6NL)	USP6NL	ENSTGUG00000002142	1A
USP6NL-2 (novel)	USP6NL2	ENSTGUG00000009885	5	Duplication also in chicken and xenopus, no gene in humans at this locus
ZFYVE28 (novel)	ZFYVE28	ENSTGUG00000010524	4
ZFYVE28 (novel)	ZFYVE28L	ENSTGUG00000000427	13	Duplication also in chicken, lizard and frog but not in mammals

## Sheet: Supplemental Table 4
Supplemental Table 4A: supposed novel models correspond to known genes
CORRECTED GENE NAME	ENSEMBL ID	GENE LOCATION	COMMENTS
APOBEC1	ENSTGUG00000013120	1
DSCAM	ENSTGUG00000005244	1
CCDC138	ENSTGUG00000009564	1
CD99	ENSTGUG00000010749	1
DIAPH3	ENSTGUG00000012473	1
EFCAB4B	ENSTGUG00000013171	1
IGSF3	ENSTGUG00000013520	1
CLPB	ENSTGUG00000013574	1
CACNA2D1	ENSTGUG00000002533	1A
GTSE1	ENSTGUG00000003655	1A
MOV10L1	ENSTGUG00000003946	1A
TRHDE	ENSTGUG00000007350	1A
HIST3.2-related (HIST2H3C)	ENSTGUG00000009304	1A	Also in chicken and lizard, exact orthology difficult to establish as there are multiple copies of this gene in these organisms
HIST2A-related (novel, HIST2A-related)	ENSTGUG00000009336	1A	Also in chicken and lizard, exact orthology difficult to establish as there are multiple copies of this gene in these organisms
CACNA1L	ENSTGUG00000010197	1A
REP15	ENSTGUG00000012162	1A	Likely ortholog of REP15, which is also in chicken but no model predicted at the corresponding locus
MAP4	ENSTGUG00000000108	2	Partial model
MAP4	ENSTGUG00000000109	2	Partial model
MSRB2	ENSTGUG00000001181	2
NEBL	ENSTGUG00000001220	2
HIVEP1	ENSTGUG00000005825	2
KIF13A	ENSTGUG00000006144	2
C18orf34	ENSTGUG00000010778	2
CHRAC1	ENSTGUG00000012651	2
MAPK15	ENSTGUG00000012787	2
RARB	ENSTGUG00000018321	2
GREB1L	ENSTGUG00000010293	2
MEIS1	ENSTGUG00000002359	3
KIF16B	ENSTGUG00000002434	3
MOCS1	ENSTGUG00000002507	3
MIA3	ENSTGUG00000002688	3
PRKCE	ENSTGUG00000003906	3
DNAH8	ENSTGUG00000007787	3
C1ORF101	ENSTGUG00000008288	3
FMN2	ENSTGUG00000010594	3
WDR64	ENSTGUG00000010643	3
AKD1	ENSTGUG00000012095	3
C6orf163	ENSTGUG00000012466	3
EYS	ENSTGUG00000012758	3
DST	ENSTGUG00000012799	3
CSMD1	ENSTGUG00000012895	3
TDRD6	ENSTGUG00000013233	3
MGST2	ENSTGUG00000002283	4
LPHN3	ENSTGUG00000002907	4
FAM13A	ENSTGUG00000003064	4
HOPX	ENSTGUG00000004818	4
INPP4B	ENSTGUG00000018339	4
VSIG4	ENSTGUG00000002816	4A
PAK3	ENSTGUG00000006253	4A
DCDC5P	ENSTGUG00000004805	5	Likely ortholog of DCDC5 based on alignment to lizard, also in chicken but no model predicted, possibly a pseudogene in birds
OR1F2P	ENSTGUG00000005970	5	Likely ortholog of OR1F2P in chicken, possibly also in lizard but difficult to establish synteny
APLNR	ENSTGUG00000006946	5
PLA2epsilon-related	ENSTGUG00000011006	5	In a region with an expansion of PLA2 epsilon-like genes (8 loci compared to 3 in mammals), most likely the ortholog of LOC428870 in chicken
RAD51B	ENSTGUG00000011496	5	Likely ortholog of RAD51B, partial model linked to main model (ENSTGUG00000011497) through several ESTs in chicken
NRXN3	ENSTGUG00000012365	5
C14ORF38P	ENSTGUG00000013007	5	Likely ortholog of C14ORF38, possibly a pseudogene in zebra finch, the model is more complete in chicken
KIAA1128	ENSTGUG00000005619	6
LDB3	ENSTGUG00000005701	6
PDZD7	ENSTGUG00000010064	6
Artifactual model	ENSTGUG00000010370	6
FAM175B	ENSTGUG00000011454	6
DOCK1	ENSTGUG00000011543	6	Likely ortholog of DOCK1, one segment of DOCK1 missing from this model is on chr6_random (ENSTGUG00000016519)
NUP210	ENSTGUG00000003087	7
RAMP1	ENSTGUG00000003837	7
MUC13	ENSTGUG00000004061	7
HTR5B	ENSTGUG00000011609	7
UGT1A1	ENSTGUG00000018428	7
SWT1	ENSTGUG00000003718	8
LAMC1	ENSTGUG00000003982	8
DHX9	ENSTGUG00000004019	8
AGBL4	ENSTGUG00000008596	8
PDE4B	ENSTGUG00000010063	8
INSL5	ENSTGUG00000010160	8
IL12RB2	ENSTGUG00000010183	8	Possibly the ortholog of IL12RB2 but there are several gaps in finch so the finch sequence does not cross-align, an Ig-related domain is predicted
VWA5B2	ENSTGUG00000010170	9	Partial model
VWA5B2	ENSTGUG00000010174	9	Partial model
OTOL1	ENSTGUG00000011138	9
C15ORF39	ENSTGUG00000003850	10
C15orf43	ENSTGUG00000004600	10
FBN1	ENSTGUG00000007208	10
PLIN1	ENSTGUG00000008111	10
KIF7	ENSTGUG00000008116	10
CLEC18A	ENSTGUG00000005736	11
IRX5	ENSTGUG00000007399	11
PIEZO1	ENSTGUG00000007728	11
TDRD12	ENSTGUG00000009121	11
NUP210	ENSTGUG00000003823	12
TUSC2	ENSTGUG00000004651	12
DNAH1	ENSTGUG00000006136	12
DNAJB8	ENSTGUG00000007894	12
PDZRN3	ENSTGUG00000009950	12
ARHGEF37	ENSTGUG00000000241	13
ZFYVE28	ENSTGUG00000000425	13	Likely the ortholog of ZFYVE28, the chicken ortholog is misannotated as MXD3, the correct chicken MXD3 is LOC100857330
RAB24	ENSTGUG00000000435	13
CCDC69	ENSTGUG00000000792	13
HBEGF	ENSTGUG00000001637	13
MYADM	ENSTGUG00000003701	14
CORO7	ENSTGUG00000003922	14
AQP8	ENSTGUG00000006247	14
SUN1	ENSTGUG00000008468	14
DNAH10	ENSTGUG00000005172	15
CHCHD10	ENSTGUG00000010334	15	Likely the ortholog of CHCHD10, also in chicken but misannotated
SMTN	ENSTGUG00000010738	15	Partial model
FAM166A	ENSTGUG00000002786	17
CDK5RAP2	ENSTGUG00000003372	17
COL27A1	ENSTGUG00000003397	17
HMCN2 (HSCG2)	ENSTGUG00000004628	17	Likely the ortholog of HMCN2, which is missing in chicken
C9orf96	ENSTGUG00000005523	17
AATK	ENSTGUG00000002985	18
THA1	ENSTGUG00000003348	18
CCDC57	ENSTGUG00000003891	18
MYO15B	ENSTGUG00000008499	18
ZZEF1	ENSTGUG00000004039	19
UPK3B	ENSTGUG00000004524	19
TRAF4	ENSTGUG00000006203	19
KSR1	ENSTGUG00000008592	19
FAM64A	ENSTGUG00000009000	19
Artifactual model	ENSTGUG00000003333	20
PTPRT (PTPRC)	ENSTGUG00000004328	20	Possibly the ortholog of PTPRT, tentative homology based on blat alignment, not synteny, with human locus
RIMS4	ENSTGUG00000005171	20
JPH2	ENSTGUG00000005303	20
KIF17	ENSTGUG00000002103	21	Partial model
KIF17	ENSTGUG00000002105	21	Partial model
NMNAT1	ENSTGUG00000003589	21
CDCA2	ENSTGUG00000004347	22
SESN2	ENSTGUG00000000945	23	Partial model
SESN2	ENSTGUG00000000950	23	Partial model
CBL	ENSTGUG00000000375	24
ATP1A3-AS	ENSTGUG00000000629	24	Predicted antisense transcript to a few exons in ATP1A3; not predicted but cross-aligns in chicken; there is evidence of transcripts in other birds (junco) and some fish species
NCAPD3	ENSTGUG00000000657	24
TPM3	ENSTGUG00000018299	25
FGD2	ENSTGUG00000000952	26	Likely the ortholog of FGD2, which is missing in chicken
CELSR2	ENSTGUG00000001454	26	Missing in chicken possibly due to gap, but present in lizard and mammals
LAMB3	ENSTGUG00000001503	26
C17orf104	ENSTGUG00000002050	27	Partial model
C17orf104	ENSTGUG00000002051	27	Partial model
CDK12	ENSTGUG00000002217	27
GSDMA	ENSTGUG00000002259	27
UNC13A	ENSTGUG00000000189	28	Likely ortholog of UNC13A, orthology not entirely clear as the possible orthologs in chicken and lizard are on short segments not in the current assemblies
ARID3A	ENSTGUG00000000667	28	Chicken ortholog is annotated as ARID3A-like
C19orf44	ENSTGUG00000000685	28
PDE4C	ENSTGUG00000001025	28	The chicken ortholog is misannotated as PDE4A
COMP	ENSTGUG00000001053	28
ABCA1	ENSTGUG00000000336	Z
CHD1 (CHD-Z)	ENSTGUG00000001185	Z
TUSC1	ENSTGUG00000001359	Z
PTPR-related	ENSTGUG00000001811	Z	Likely the ortholog of LOC100858919 in chicken, also in lizard but not in mammals
C5orf42	ENSTGUG00000002053	Z
CMYA5	ENSTGUG00000003671	Z
KANK1	ENSTGUG00000005531	Z
C9orf71	ENSTGUG00000005666	Z
RASGRF2	ENSTGUG00000007035	Z	Partial model
RASGRF2	ENSTGUG00000007037	Z	Partial model
GRP	ENSTGUG00000017484	Z_random
Supplemental Table 4B: confirmed novel genes or duplications, but not specific to songbirds
CORRECTED GENE NAME	ENSEMBL ID	GENE LOCATION	COMMENTS
A2ML1/A2ML1L	ENSTGUG00000013105	1	Hybrid model with segments of A2ML1 and A2ML1L, the latter likely a duplication of A2ML1 also in chicken (LOC427942) and lizard
TSPAN7L	ENSTGUG00000003961	1A	Likely duplication of TSPAN7 and the ortholog of LOC429348 in chicken, also in lizard and fish, not in mammals
SLC25A3-AS	ENSTGUG00000008738	1A	Also in chicken
HSPA12BL	ENSTGUG00000009613	1A	Likely duplication of HSPA12B and the ortholog of LOC770082 in chicken
Novel	ENSTGUG00000012228	1A	Also in chicken, predicted by ENSGALG00000019268; short, intronic to ITPR1
COL1A2-AS	ENSTGUG00000001521	2	Also in chicken
C10ORF112L	ENSTGUG00000001235	2	Likely an avian-specific duplication of C10ORF112 and the ortholog of LOC100859697 in chicken, not in lizard
DNAH5L	ENSTGUG00000008680	2	Likely a duplication of DNAH5 and the ortholog of LOC428510 in chicken, also in lizard but not in mammals or non-amniote vertebrates
Novel	ENSTGUG00000011431	2	Also in chicken, predicted by ENSGALG00000022810
Novel	ENSTGUG00000012610	2	Also in chicken, predicted by ENSGALG00000016204
Novel	ENSTGUG00000012698	2	Also in chicken, predicted by ENSGALG00000019428 and intronic to LOC768807 in chicken
Novel	ENSTGUG00000002219	3	Also in chicken, predicted by ENSGALG00000023693, possibly the ortholog of LOC421285 in chicken
Novel	ENSTGUG00000003378	3	Also in chicken, predicted by ENSGALG00000023328
Novel	ENSTGUG00000004448	3	Likely the ortholog of LOC100858052 in chicken, contains a Succinyl-CoA synthetase signature domain
Novel	ENSTGUG00000018137	3	Likely the ortholog of LOC422030 (gallin 1) in chicken
Novel	ENSTGUG00000018522	3	Likely the ortholog of LOC422031 (gallin 2) in chicken
DOCK2L	ENSTGUG00000011059	4	Likely the ortholog of LOC429518 in chicken, apparently not in other organisms, name based on chicken annotation
Novel	ENSTGUG00000004931	4A	Likely the ortholog of LOC422177 in chicken (also predicted by ENSGALG00000024029), not in lizard or mammals
SESN2L	ENSTGUG00000007251	4A	Likely duplication of SESN2, also in chicken, where it is misannotated as SESN2, the latter is on chr23 at a syntenic location with human SESN2
Novel	ENSTGUG00000005383	5	Also in chicken, adjacent to LOC100858380
DEAF1-AS	ENSTGUG00000007205	5	Also in chicken
PHF21A-AS	ENSTGUG00000010687	5	Also in chicken
Novel	ENSTGUG00000011747	5	Also in chicken, predicted by ENSGALG00000009794, which contains a predicted thiol protease domain
C14ORF38P	ENSTGUG00000013007	5	Likely the ortholog of C14ORF38, possibly a pseudogene in zebra finch, the model is more complete in chicken
Novel	ENSTGUG00000006192	6	Likely the ortholog of LOC423629 in chicken, predicted by ENSGALG00000002493, contains a complement-related domain
Novel	ENSTGUG00000010888	6	Likely the ortholog of LOC423904 in chicken, also predicted by ENSGALG00000020676, possibly a pseudogene in zebra finch
Novel	ENSTGUG00000011394	6	Also in chicken, predicted by ENSGALG00000009685
Novel	ENSTGUG00000018303	6	Intronic to SORBS1, also in chicken and in some mammals including humans (RP11-476E15.3)
Novel	ENSTGUG00000011846	7	Also in chicken, predicted by ENSGALG00000012385, which contains an Ig superfamily domain
VWDEL	ENSTGUG00000018165	7	Likely a duplication of VWDE, most likely the ortholog of LOC424300 (ENSGALG00000012382) in chicken, also in lizard
Novel	ENSTGUG00000009260	9	Likely the ortholog of LOC769226 in chicken
COTL1-AS	ENSTGUG00000004263	11	Also in chicken
SNRKL	ENSTGUG00000005914	11	Likely an avian specific duplication of SNRK and the ortholog of LOC769873 in chicken, not in other organisms
ZNRF1-AS	ENSTGUG00000006391	11	Also in chicken
ANKFN1L	ENSTGUG00000003274	14	Partial model, likely a duplication of ANKFN1, most likely the ortholog of LOC416752 in chicken, also in lizard
ANKFN1L	ENSTGUG00000003275	14	Partial model, misannotated as ANKFN1
GCGRL	ENSTGUG00000003816	14	Likely duplication of GCGR, which is at chr18:1,726,977-1,729,197 but not predicted by a model, likely the ortholog of LOC772096 in chicken, also in lizard but not in mammals
RPL6-AS	ENSTGUG00000006793	15	Also in chicken
Novel	ENSTGUG00000006899	15	Also in chicken, intronic to WSCD2
Novel	ENSTGUG00000007533	15	Likely the ortholog of LOC100859654 in chicken
SEPT5-AS	ENSTGUG00000008411	15	Also in chicken
Novel	ENSTGUG00000008883	15	Likely the ortholog of LOC416924 in chicken
ANHX-related (ANHX)	ENSTGUG00000009899	15	Possibly the ortholog of ANHX, but based on alignment only, synteny is the same as in chicken but different from mammals, so difficult to establish orthology with human ANHX
SLC2A11L	ENSTGUG00000010257	15	Likely a duplication of SLC2A11, the ortholog of LOC416935 in chicken, possibly also in lizard and fish
LCN-related	ENSTGUG00000002419	17	Also in chicken (predicted by ENSGALG00000009019 but not a refSeq) and possibly in fish, related to lipocallins but unclear what family member, dificult to establish synteny
COL-related	ENSTGUG00000003055	17	Also in chicken, predicted by ENSGALG00000007204
CDK5RAP2-AS	ENSTGUG00000003392	17	Also in chicken
FAM76-AS	ENSTGUG00000004897	17	Also in chicken
HTR3C/ZACN-related (ZACN)	ENSTGUG00000008780	18	Possibly the ortholog of ZACN, but based on Ensembl model annotation, not synteny, also in chicken with no predicted model, no cross-alignment to lizard or mammals
Novel	ENSTGUG00000008922	18	Likely the ortholog of LOC422106 in chicken, apparently missing in lizard and mammals
METRNL	ENSTGUG00000018517	18	Likely duplication of METRN, also in lizard and in fish, but missing in chicken and mammals
Novel	ENSTGUG00000008865	19	Also in chicken (not predicted by a model) and possibly in lizard
MGAT4CL	ENSTGUG00000001350	26	Likely a duplication of MGAT4C, also in chicken, where it is misannotated, and in lizard but not in mammals
TSPAN18L	ENSTGUG00000001414	26	Likely a duplication of TSPAN18 and the ortholog of LOC428541 in chicken, also in lizard, frog and some fish
HSPB9L	ENSTGUG00000002551	27	Likely duplication of HSPB9 (name based on mammals), which is at an adjacent locus with no model, duplication also in chicken but not in lizard or in mammals
Ig-related	ENSTGUG00000003007	27	Also in chicken, multiple related loci present in both species, has Ig-related domain, apparently not in other organisms
MALT1L	ENSTGUG00000000138	28	Likely an avian specific duplication of MALT1 and the ortholog of LOC429451 in chicken
Novel	ENSTGUG00000000325	28	Also in chicken, predicted by ENSGALG00000000803
GZMML	ENSTGUG00000000858	28	Likely duplication of GZMM, possibly related to one of several copies of GZMM in fish, also in chicken and turkey, not in lizard or mammals at this syntenic location
JUNL (JUND)	ENSTGUG00000000238	Z	Likely duplication of JUN, also in chicken and lizard; this is non-syntenic with mammalian JUND
Novel	ENSTGUG00000001715	Z	Also in chicken, predicted by ENSGALG00000005812
Novel	ENSTGUG00000001884	Z	Likely the ortholog of LOC427419 in chicken (also predicted by ENSGALG00000002580)
MYO3BL	ENSTGUG00000001888	Z	Likely the ortholog of LOC427419 in chicken, also present in frog and some fish but apparenrtly not mammals
ZNF551L	ENSTGUG00000006803	Z	Related to ZNFs, likely duplication of ZNF551, name based on alignment with ortholog in chicken

## Sheet: Supplemental Table 5
Supplemental Table 5A: novel genes specific to finches (not in all songbirds)
GENE NAME	ENSEMBL ID	GENE LOCATION	PARENT GENE	PARENT GENE ENSEMBL ID	SD SITE
LAMTOR1L	ENSTGUG00000013548	chr1:110,041,121-110,041,598	LAMTOR1	ENSTGUG00000013581
LIMS1L	ENSTGUG00000016372	chr1_random:563,795-568,324	LIMS1	ENSTGUG00000009631
ODF3-1	ENSTGUG00000011758	chr5:31,210,893-31,212,614	*
ODF3-2	ENSTGUG00000011762	chr5:31,214,836-31,216,812	*
Novel: finchA	ENSTGUG00000004487	chr6:3,311,717-3,314,084	†		IN SD
CEP70-1	ENSTGUG00000003887	chr7:3,580,558-3,594,485	*		IN SD
CEP70-2	ENSTGUG00000003900	chr7:3,596,271-3,601,465	*		IN SD
FAIM-1	ENSTGUG00000003916	chr7:3,605,990-3,611,188	*		IN SD
FAIM-2	ENSTGUG00000011504	chr7:30,276,279-30,279,998	*		IN SD
CEP70-3	ENSTGUG00000011506	chr7:30,288,785-30,293,142	*		IN SD
ALPI-2	No model	chr9:17,770,565-17,775,051	*
ALPI-1	ENSTGUG00000009837	chr9:17,776,498-17,778,956	*
LDHDL	ENSTGUG00000006432	chr11:5,900,299-5,908,509	LDHD	ENSTGUG00000006392
Novel: finchB-1	No model	chr12:6,416,252-6,417,558	†,*		IN SD
Novel: finchB-2	ENSTGUG00000006065	chr12:6,423,025-6,424,020	†,*		IN SD
Novel: finchB-3	ENSTGUG00000006066	chr12:6,429,971-6,430,966	†,*		IN SD
Novel: finchC	ENSTGUG00000003509	chr20:1,360,326-1,435,566	†		IN SD
Supplemental Table 5B: novel genes present in all passerines (oscines and suboscines)
GENE NAME	ENSEMBL ID	GENE LOCATION	PARENT GENE	PARENT GENE ENSEMBL ID	SD SITE
CLEC4A-1	ENSTGUG00000013141	chr1:88,353,695-88,384,211	*
CLEC4A-2	ENSTGUG00000018267	chr1:88,371,369-88,376,157	*
CLEC4A-3	ENSTGUG00000013144	chr1:88,392,687-88,393,505	*
GHL	ENSTGUG00000013560	chr1:112,877,716-112,882,832	GH	ENSTGUG00000003288	IN SD
LRRC32L	ENSTGUG00000013568	chr1:113,533,809-113,535,716	LRRC32	ENSTGUG00000013068	IN SD (parent)
PLAC8-1	No model	chr4:8,085,047-8,086,078	*		FLANKING
PLAC8-2	ENSTGUG00000002196	chr4:8,088,751-8,089,782	*		FLANKING
PLAC8-3	ENSTGUG00000002199	chr4:8,093,451-8,094,367	*		START
RPGRIP1LL	ENSTGUG00000004773 / ENSTGUG00000004783	chr4A:15,494,671-15,526,884	RPGRIP1L	no model: chr11:8,742,642-8,785,691	IN SD
HRASLS-1	ENSTGUG00000009212	chr9:14,926,666-14,928,673	*
HRASLS-2	ENSTGUG00000009218	chr9:14,931,209-14,940,313	*
ZBTB46L	ENSTGUG00000018263	chr11:16,213,629-16,213,832	ZBTB46	chr20:8,693,480-8,727,908
SSR2L1	ENSTGUG00000004215	chr25:575,260-576,395	SSR2	no model: chr25:579,056-582,098	IN SD
SSR2L2	ENSTGUG00000004220	chr25:588,124-591,229	SSR2	no model: chr25:579,056-582,098	IN SD
Novel: passerinesA	ENSTGUG00000000644	chrZ:10,823,551-10,824,150	†		IN SD
ITPRIPL1	ENSTGUT00000005591	chrZ:64,704,386-64,709,416	ITPRIP	ENSTGUG00000010438
Supplemental Table 5C: novel genes present in Neoaves (or lost in Galloanserae /Galliformes)
GENE NAME	ENSEMBL ID	GENE LOCATION	PARENT GENE	PARENT GENE ENSEMBL ID	SD SITE
Novel: NeoavesA	ENSTGUG00000013327	chr1:90,152,358-90,154,374	†
Novel: NeoavesB	ENSTGUG00000018546	chr2:5,593,287-5,597,223	†
MST4-1	ENSTGUG00000003029	chr4A:7,913,098-7,926,836	*		IN SD
MST4-2	ENSTGUG00000003047	chr4A:7,936,088-7,943,142	*		IN SD
ABCG2L	ENSTGUG00000007742	chr6:16,596,275-16,612,204	ABCG2	ENSTGUG00000002200	IN SD (parent)
AMY2A-1	ENSTGUG00000004780	chr8:7,224,914-7,230,254	*		IN SD
AMY2A-2	No model	chr8:7,233,515-7,240,417	*		IN SD

## Sheet: Supplemental Table 6
ENSEMBL ID	ENSEMBL GENE NAME (e71)	CORRECTED GENE NAME	CHR	GENE START (bp)	GENE END (bp)	SD POSITION
ENSTGUG00000004696	CLIC6		1	15047	28310	END
ENSTGUG00000004719	RUNX1		1	73262	229706	FLANKING
ENSTGUG00000008608	PRKX-2	PRKX	1	23169398	23220526	FLANKING
ENSTGUG00000008632	MXRA5		1	23355019	23370826	START
ENSTGUG00000008643	MYO16		1	23662322	23868471	END
ENSTGUG00000008688	IRS2		1	24134011	24136143	FLANKING
ENSTGUG00000008913		Novel	1	25391860	25392977	FLANKING
ENSTGUG00000008915	SOX1-2	SOX1	1	25397449	25398301	START
ENSTGUG00000008919	TUBGCP3		1	25564573	25614225	END
ENSTGUG00000008975	ATP11A		1	25720208	25771675	FLANKING
ENSTGUG00000010759	ARSD-1	ARSD/E/G/H	1	35315385	35324519	FLANKING
ENSTGUG00000010763	ARSD-2	ARSD/E/G/H	1	35343036	35354523	START
ENSTGUG00000010782	TNFSF13B	TNFSF13B-related duplication	1	35375615	35386287	END
ENSTGUG00000010793	ABHD13		1	35399692	35400705	FLANKING
ENSTGUG00000017846	MIR17		1	43203074	43203158	FLANKING
ENSTGUG00000011242	SLITRK5		1	44550265	44552280	START
ENSTGUG00000011244	ZC3H12C		1	45468103	45486712	END
ENSTGUG00000011248	RDX		1	45511374	45538619	FLANKING
ENSTGUG00000012601		Repetitive element	1	73233163	73242319	FLANKING
ENSTGUG00000012602	SLITRK6		1	74041182	74043704	START
ENSTGUG00000012604	C11orf87		1	74264577	74265050	END
ENSTGUG00000012605	DDX10		1	74374206	74523281	FLANKING
ENSTGUG00000013060	GUCY2F		1	87663502	87698447	FLANKING
ENSTGUG00000013068	LRRC32		1	87726237	87728102	START
ENSTGUG00000018189	XP_002190117.1	A2M-related	1	87761449	87789588	END
ENSTGUG00000013069	A2M-1	A2M-2	1	87799023	87823789	FLANKING
ENSTGUG00000013171		EFCAB4B	1	88872591	88882097	FLANKING
ENSTGUG00000013173	PRMT8		1	88898545	88922809	START
ENSTGUG00000013177		Related to PRSS2/3	1	89011980	89014807	END
ENSTGUG00000013181	PRSS3	Related to PRSS2/3	1	89054493	89057540	FLANKING
ENSTGUG00000013349	CD86		1	90563918	90568524	FLANKING
ENSTGUG00000013350	MAN1A2		1	90600620	90738646	START
ENSTGUG00000013351	HSD3B2	HSD3B1	1	90755090	90763331	END
ENSTGUG00000013352	HAO2		1	90769122	90777893	FLANKING
ENSTGUG00000013440	ST3GAL6		1	96883341	96904573	FLANKING
ENSTGUG00000013441	COL8A1		1	96912174	96915139	START
ENSTGUG00000013442	URB1	URB1	1	97555543	97592099	END
ENSTGUG00000013443	C21orf63		1	97611776	97644241	FLANKING
ENSTGUG00000013444	C21orf59		1	97649114	97656127	FLANKING
ENSTGUG00000013445	SYNJ1		1	97658446	97705821	START
ENSTGUG00000013446	UCP3		1	97744702	97746954	END
ENSTGUG00000013447	C2CD3		1	97759187	97789427	FLANKING
ENSTGUG00000013457	XP_002187729.1	Novel	1	97992152	97992757	FLANKING
ENSTGUG00000013458	SLCO2B1		1	98039456	98057950	START
ENSTGUG00000013459	GRIK1		1	98093510	98148251	END
ENSTGUG00000013460	CLDN8		1	98278360	98278944	FLANKING
ENSTGUG00000013464	SFRS15	SCAF4 a.k.a. SFRS15	1	98524651	98545412	FLANKING
ENSTGUG00000013465	HUNK		1	98564455	98605453	START
ENSTGUG00000013466	DNAJB13		1	98659746	98663119	END
ENSTGUG00000013467	PAAF1		1	98663650	98671600	FLANKING
ENSTGUG00000013481	SERPINH1		1	99126385	99128353	FLANKING
ENSTGUG00000013482	GDPD5		1	99198175	99262419	START
ENSTGUG00000013483	ADAMTS1		1	99303738	99310023	END
ENSTGUG00000013484		Novel	1	99309742	99309945	FLANKING
ENSTGUG00000013485	ADAMTS5		1	99338381	99375216	FLANKING
ENSTGUG00000013486	N6AMT1		1	100003071	100006223	START
ENSTGUG00000013487	CGGBP1		1	100015409	100015912	END
ENSTGUG00000013488	ZNF654	Novel	1	100037912	100063190	FLANKING
ENSTGUG00000013556	GABPA		1	112663026	112683096	FLANKING
ENSTGUG00000013557	APP		1	112697773	112807272	START
ENSTGUG00000013558		Repetitive element	1	112805876	112808716	IN SD
ENSTGUG00000013559		Repetitive element	1	112808075	112808725	IN SD
ENSTGUG00000013560	XP_002187284.1	GHL	1	112877716	112882832	IN SD
ENSTGUG00000013561	MOGAT2		1	112954217	112989691	START/END
ENSTGUG00000013562	DGAT2		1	113012517	113045038	IN SD
ENSTGUG00000013563	UVRAG		1	113056282	113150274	END
ENSTGUG00000013564	WNT11-1	WNT11	1	113271060	113296700	FLANKING
ENSTGUG00000013583	CEP110-2	NUMA1	1	113848385	113853849	FLANKING
ENSTGUG00000013584	RNF121		1	113862332	113869188	START
ENSTGUG00000013579	C21orf66		1	113881175	113902207	END
ENSTGUG00000013585	BACH1		1	113913709	113925217	FLANKING
ENSTGUG00000013589	RWDD2B		1	114045794	114047933	FLANKING
ENSTGUG00000013590	RNF160	LTN1 a.k.a. RFN160	1	114050404	114084446	START
ENSTGUG00000013591	CD200		1	114120531	114123644	END
ENSTGUG00000018435		Novel	1	114136137	114141526	FLANKING
ENSTGUG00000013636	TMEM30C		1	118469303	118480523	FLANKING
ENSTGUG00000013637	DCBLD2		1	118485261	118520420	START
ENSTGUG00000011411	ATP6V0A4		1A	56285891	56310332	FLANKING
ENSTGUG00000011429	SVOPL		1A	56317477	56330395	START
ENSTGUG00000011441	TMTC1		1A	56401135	56533306	END
ENSTGUG00000011446	IPO8		1A	56587193	56634383	FLANKING
ENSTGUG00000011676	SLC37A3		1A	59476121	59492454	FLANKING
ENSTGUG00000011686	JHDM1D		1A	59545795	59578282	START
ENSTGUG00000011698		SLCO1-related	1A	59604297	59623901	END
ENSTGUG00000011705	SLCO1A2		1A	59640371	59654471	FLANKING
ENSTGUG00000011749	SOX5		1A	60317901	60560294	FLANKING
ENSTGUG00000011751	ETNK1		1A	60812172	60835892	START
ENSTGUG00000011753		URB1L2	1A	60924812	60941816	IN SD
ENSTGUG00000011755	PRR5		1A	60951962	60998209	IN SD
ENSTGUG00000011761	ST8SIA1		1A	61093148	61186293	END
ENSTGUG00000011766	KIAA0528		1A	61201716	61259065	START
ENSTGUG00000011778	ETV6		1A	61294951	61370419	END
ENSTGUG00000011783	PKDREJ-1	PKRDEJ	1A	61367893	61483706	MISPLACED
ENSTGUG00000011784	ZC3HAV1		1A	61437251	61461675	FLANKING
ENSTGUG00000011870	PHF21B		1A	62412295	62534343	FLANKING
no model	ARHGAP8		1A	62545671	62557068	START
ENSTGUG00000011875	FAR2		1A	62631415	62691717	END
ENSTGUG00000011885	ARHGEF5		1A	62801868	62808919	FLANKING
ENSTGUG00000011959		KCNA6	1A	63560258	63561603	FLANKING
ENSTGUG00000011960	NDUFA9		1A	63597533	63607394	START
ENSTGUG00000011971	KIAA1644		1A	63851101	63862490	END
ENSTGUG00000011975	PARVG		1A	63951285	63972225	FLANKING
ENSTGUG00000012037	TTLL1		1A	64637421	64649644	FLANKING
ENSTGUG00000012038	PACSIN2		1A	64687346	64711452	START
ENSTGUG00000012047	CSDA		1A	64742865	64755757	END
ENSTGUG00000018431	C22orf41	SYCE3 a.k.a. C22orf41	1A	64760658	64761813	FLANKING
ENSTGUG00000012057	XP_002192995.1	GABARAPL1	1A	64810527	64817129	FLANKING
ENSTGUG00000012058	C12orf59		1A	64825036	64827177	START
ENSTGUG00000012060	XP_002189113.1	Novel	1A	64848754	64856780	END
ENSTGUG00000012063	CMAS		1A	64863514	64874919	FLANKING
ENSTGUG00000012123		GYS2	1A	65116849	65117109	FLANKING
ENSTGUG00000012124	LRMP	LRMP	1A	65144807	65152716	START
ENSTGUG00000012133		CASC1-1	1A	65157078	65159677	IN SD
ENSTGUG00000012139		A4GALT-1	1A	65194903	65195964	END
ENSTGUG00000012140		ENDOU	1A	65215110	65220156	FLANKING
ENSTGUG00000012188	ASUN		1A	65587757	65603870	FLANKING
ENSTGUG00000012195		Novel	1A	65610627	65611493	START
ENSTGUG00000012196		ITPR2	1A	65692148	65903781	END
ENSTGUG00000012229	SSPN		1A	65928674	65944805	FLANKING
ENSTGUG00000012241	LYRM5		1A	66362738	66364650	FLANKING
ENSTGUG00000012243		CASC1-2	1A	66373778	66384478	START
ENSTGUG00000012247	ARFGAP3		1A	66398935	66422154	IN SD
ENSTGUG00000012248	XP_002195596.1	Novel	1A	66486182	66494397	IN SD
ENSTGUG00000012251	DYRK4		1A	66512196	66521727	IN SD
ENSTGUG00000012257	XP_002195760.1	Novel	1A	66522513	66535228	IN SD
ENSTGUG00000012259	RAD51AP1		1A	66553034	66557047	END
ENSTGUG00000012261	C12orf4		1A	66568145	66589125	FLANKING
ENSTGUG00000012275	CCND2		1A	66646399	66675194	START
ENSTGUG00000012279	TRIM24		1A	66826575	66880941	END
ENSTGUG00000012312		Novel	1A	67070571	67073152	FLANKING
ENSTGUG00000012313		SLC7A11	1A	67082844	67096499	START
ENSTGUG00000012323	SLCO1B1	SLCO1B3	1A	67105891	67108617	END
ENSTGUG00000012325	SLCO1C1		1A	67129902	67149243	FLANKING
ENSTGUG00000012673	DDX11		1A	72303316	72319530	FLANKING
ENSTGUG00000012681	ACRBP		1A	72323772	72324322	START
ENSTGUG00000012682	CCDC91		1A	72462262	72571288	END
ENSTGUG00000012689	PTHLH		1A	72663180	72669090	FLANKING
ENSTGUG00000000454	MRPS6		1B	125716	175524	END
ENSTGUG00000000459	SLC5A3		1B	155751	161494	FLANKING
ENSTGUG00000000461	ATP5O		1B	248174	252126	START
ENSTGUG00000000464	XP_002189026.1	GART duplication	1B	264432	291502	END
ENSTGUG00000000472	GART		1B	294723	321834	FLANKING
ENSTGUG00000000494	CRYZL1		1B	384039	401581	FLANKING
ENSTGUG00000000495	ITSN1		1B	433271	517315	START
ENSTGUG00000000526		Novel	1B	530274	682344	IN SD
ENSTGUG00000000528	C21orf55		1B	532187	533104	END
ENSTGUG00000000529	TMEM50B		1B	540191	551258	FLANKING
ENSTGUG00000000537	IL10RB		1B	618179	628672	FLANKING
ENSTGUG00000000539	IFNAR2		1B	639126	640504	START
ENSTGUG00000000540; ENSTGUG00000000544	0; RRM1	RRM1	1B	687548	708273	END
ENSTGUG00000000546	BETA3	Novel	1B	715119	715693	FLANKING
ENSTGUG00000000625		Novel	1B	1055474	1059206	FLANKING
ENSTGUG00000000626	LCMT2		1B	1060142	1078296	START
ENSTGUG00000000119	SMARCC1		2	771596	815991	FLANKING
ENSTGUG00000000144	C3orf75		2	828866	839597	START
ENSTGUG00000000149		TBRG4	2	852892	853035	END
ENSTGUG00000000150	KLHL18		2	855525	871360	FLANKING
ENSTGUG00000000342	AQP1		2	3826369	3872589	FLANKING
ENSTGUG00000000347; ENSTGUG00000000353	FAM188B	FAM188B	2	3932734	3997595	START
ENSTGUG00000000355		Repetitive element	2	4042214	4044581	IN SD
ENSTGUG00000000359	CRHR2		2	4244359	4371089	END
ENSTGUG00000000364	GARS		2	4436692	4462942	FLANKING
ENSTGUG00000001684	ICA1		2	27428805	27500437	FLANKING
ENSTGUG00000001692	NXPH1		2	27575583	27716686	START
ENSTGUG00000001694	STAC		2	28588024	28656673	END
ENSTGUG00000001697	ARPP21		2	28858378	28961874	FLANKING
ENSTGUG00000001761	SUSD5		2	29894266	29925416	FLANKING
ENSTGUG00000001763	CRTAP		2	29933929	29953822	START
ENSTGUG00000001767; ENSTGUG00000001769	XP_002198243.1; PDIA4	PDIA4	2	29975341	29984354	END
ENSTGUG00000001769			2	29986727	29988294	FLANKING
ENSTGUG00000001897	ITGA9		2	35315449	35547359	FLANKING
ENSTGUG00000001910	NEUROD6		2	35631205	35632218	START
ENSTGUG00000001914	CDH12		2	35822562	35947657	END
ENSTGUG00000001926	CDH10		2	37047860	37106283	FLANKING
ENSTGUG00000002373	EEF1E1		2	45229589	45251428	FLANKING
ENSTGUG00000002378	SLC35B3		2	45397023	45412118	START
ENSTGUG00000002381	NDUFA4		2	45590880	45593969	END
ENSTGUG00000002383	PHF14		2	45615719	45772406	FLANKING
ENSTGUG00000005106	SLC6A20		2	65132293	65145366	FLANKING
ENSTGUG00000005162	LZTFL1		2	65153177	65160152	START
ENSTGUG00000005196	AVL9		2	65186958	65208536	END
ENSTGUG00000005226	KBTBD2		2	65217659	65219068	FLANKING
ENSTGUG00000005694	LBA1/TRANK	TRANK a.k.a. LBA1	2	67441770	67465415	FLANKING
ENSTGUG00000005698	DCLK3		2	67506555	67517396	START
ENSTGUG00000005707	OFCC1		2	68045279	68065320	END
ENSTGUG00000005713	TFAP2A		2	68266229	68271668	FLANKING
ENSTGUG00000006804	SLC9A3		2	76045070	76096299	FLANKING
ENSTGUG00000006854	LRRC14B		2	76124040	76127100	START
ENSTGUG00000006857	PDE1C		2	76169501	76297062	END
ENSTGUG00000006926	C7orf16		2	76314543	76326839	START
ENSTGUG00000006931	SLC12A7		2	76412973	76470778	END
ENSTGUG00000007055	NFX1		2	76504906	76581567	FLANKING
ENSTGUG00000007176	IGFBP1		2	77709392	77715894	FLANKING
ENSTGUG00000007179	IGFBP3		2	77723161	77737199	START
ENSTGUG00000007189	CDH18		2	78818652	78988549	END
ENSTGUG00000007269	BASP1		2	79848393	79849124	FLANKING
ENSTGUG00000002203	MCM8	MCM8 (artifact)	3	881090	893940	FLANKING
ENSTGUG00000002210	CRLS1		3	896438	901221	START
ENSTGUG00000002215	COMMD1		3	902911	962408	END
ENSTGUG00000002218	B3GNT1	B3GNT2	3	1005308	1006501	FLANKING
ENSTGUG00000002401	BFSP1		3	3725551	3742581	FLANKING
ENSTGUG00000002403	PCSK2		3	3747733	3852767	START
ENSTGUG00000002415	SNRPB2		3	3959283	3964578	END
ENSTGUG00000002418		Repetitive element	3	3975072	3978641	FLANKING
ENSTGUG00000002440	FLRT3		3	4934357	4936306	FLANKING
ENSTGUG00000002443	MACROD2		3	5028124	5048758	START
ENSTGUG00000002444	C20orf7		3	5098518	5105394	IN SD
ENSTGUG00000002450	ESF1		3	5107156	5134893	IN SD
ENSTGUG00000002456	TASP1		3	5146840	5235828	END
ENSTGUG00000002469	ISM1		3	5268809	5286391	FLANKING
ENSTGUG00000002471	SPTLC3		3	5358802	5406579	FLANKING
ENSTGUG00000002479	BTBD3		3	5659319	5665736	START
ENSTGUG00000002484		Novel	3	5665588	5707034	IN SD
ENSTGUG00000002485	KIF6		3	5765848	5903733	END
ENSTGUG00000002495	DAAM2		3	6049271	6147532	FLANKING
ENSTGUG00000002627	MCFD2		3	8124064	8127555	FLANKING
ENSTGUG00000002631	SOCS5		3	8239704	8241311	START
ENSTGUG00000002633	CAPN8		3	8368311	8398410	IN SD
ENSTGUG00000002646	SUSD4		3	8500556	8529750	END
ENSTGUG00000002653	TLR5		3	8554975	8557554	FLANKING
ENSTGUG00000003979	PIGF		3	18082824	18101419	FLANKING
ENSTGUG00000003989	CRIPT		3	18101619	18106692	START
ENSTGUG00000003997	TP53BP2		3	18150387	18181684	END
ENSTGUG00000004015	FBXO28		3	18212037	18224545	FLANKING
ENSTGUG00000004260	PARP1		3	18868893	18897050	FLANKING
ENSTGUG00000004308	C1orf95		3	18946510	18988367	START
ENSTGUG00000004318	ITPKB		3	19005024	19068091	END
ENSTGUG00000004332	PSEN2		3	19101788	19113460	FLANKING
ENSTGUG00000004365	CDC42BPA		3	19178738	19357311	FLANKING
ENSTGUG00000004448		Novel	3	19369626	19369706	START
ENSTGUG00000004450	XDH		3	19418666	19467193	END/START
ENSTGUG00000004572	EHD3		3	19497196	19525904	END
ENSTGUG00000004629	GALNT14		3	19573963	19664010	FLANKING
ENSTGUG00000004674	CAPN13		3	19694536	19718595	START
ENSTGUG00000004700; ENSTGUG00000004706; ENSTGUG00000004725	0; CUL9; XP_002195091.1	CUL9	3	19767112	19772004	END
ENSTGUG00000004985	ABHD12		3	20013862	20051363	FLANKING
ENSTGUG00000005015	PYGB		3	20054171	20065675	START
ENSTGUG00000005097	ENTPD6		3	20071902	20082627	END
ENSTGUG00000005139	VSX1		3	20108682	20111562	FLANKING
ENSTGUG00000005334	TTBK1		3	20197584	20278441	FLANKING
ENSTGUG00000005353	ACSS1		3	20305399	20330831	START
ENSTGUG00000005391	LCLAT1		3	20382321	20454783	END
ENSTGUG00000005402	LBH		3	20582444	20591080	FLANKING
ENSTGUG00000005623	FOXN2		3	21548956	21557169	FLANKING
ENSTGUG00000005626	KLRAQ1		3	21571070	21601744	START
ENSTGUG00000005655	GTF2A1L		3	21620872	21652217	END
ENSTGUG00000005679	LHCGR		3	21656586	21679822	FLANKING
ENSTGUG00000005731	NRXN1		3	22119248	22789593	FLANKING
ENSTGUG00000005771		Novel	3	22387907	22402622	START
ENSTGUG00000005772	DTD1		3	23633867	23646302	END
ENSTGUG00000005787	SEC23B		3	23649122	23663034	FLANKING
ENSTGUG00000006051	C20orf39		3	23982036	24019457	FLANKING
ENSTGUG00000006058	C20orf3		3	24085884	24094601	START
ENSTGUG00000017667		MIR1641	3	24223275	24223369	END
ENSTGUG00000006077		Novel	3	24446999	24447311	FLANKING
ENSTGUG00000017919		Novel (miRNA)	3	26188220	26188282	FLANKING
ENSTGUG00000006509	FAM161A		3	26189582	26195890	START
ENSTGUG00000006512	XPO1		3	26259204	26290307	END
ENSTGUG00000006553	USP34		3	26318750	26409832	FLANKING
ENSTGUG00000007064	MTIF2		3	28378365	28388653	FLANKING
ENSTGUG00000007086	RPS27A		3	28389344	28390875	START
ENSTGUG00000007090	RTN4		3	28453926	28478584	END
ENSTGUG00000007118	EML6		3	28482142	28573629	FLANKING
ENSTGUG00000007669	SLC24A3		3	29670764	29723147	FLANKING
ENSTGUG00000007689	RIN2		3	29762004	29802131	START
ENSTGUG00000007716	KCNK17		3	29838684	29864492	END
ENSTGUG00000007722	KCNK5		3	29965482	29995572	FLANKING
ENSTGUG00000008142	MRPS18A		3	31774619	31792924	FLANKING
ENSTGUG00000008150	C6orf206		3	31794170	31812651	START
ENSTGUG00000008155	PLD5		3	31864926	32029177	END
ENSTGUG00000017760		MIR1784	3	31872428	31872530	FLANKING
ENSTGUG00000009214	MAD2L1BP		3	37070476	37071825	FLANKING
ENSTGUG00000009224	XP_002195905.1	EPHX1	3	37073766	37083060	START
ENSTGUG00000009240	LPA-1	PLG-like or LOC428593	3	37090557	37099890	END
ENSTGUG00000009271		Novel	3	37176809	37178066	FLANKING
ENSTGUG00000010648	EXO1		3	47219388	47236578	FLANKING
ENSTGUG00000010654	MAP1LC3C		3	47254719	47256219	START
ENSTGUG00000010655	PPIL4		3	47277731	47296425	END
ENSTGUG00000010664	ZC3H12D		3	47307131	47313513	FLANKING
ENSTGUG00000010809	STX11		3	49556698	49557558	FLANKING
ENSTGUG00000010810	SF3B5		3	49587820	49588077	START
ENSTGUG00000010811	PDE7B		3	49740344	49905094	END
ENSTGUG00000010828	FAM54A		3	49926476	49933639	FLANKING
ENSTGUG00000011351	KATNA1		3	57265195	57279070	FLANKING
ENSTGUG00000011370	C6orf72		3	57283101	57292596	START
ENSTGUG00000011376	FNDC1		3	57345921	57384687	END
ENSTGUG00000011381	SOD2		3	57528372	57536069	FLANKING
ENSTGUG00000011470	SLC22A3		3	57736871	57761293	FLANKING
ENSTGUG00000011476	LPA-2	PLG	3	57766902	57787377	START
ENSTGUG00000011488	AHI1		3	57809650	57876119	END
ENSTGUG00000011495	MYB		3	57918808	57941929	FLANKING
ENSTGUG00000013192	TP53I3		3	107152720	107157078	FLANKING
ENSTGUG00000013193	ITSN2		3	107179317	107226249	START
ENSTGUG00000013200; ENSTGUG00000013201	C2orf3-1; C2orf3-2	C2orf3	3	107269089	107273221	END
ENSTGUG00000001502	PCDH18		4	120206	128447	FLANKING
ENSTGUG00000001504	SLC7A11		4	343702	399719	START
ENSTGUG00000001513	BMP2K		4	564553	598379	END
ENSTGUG00000001520	PAQR3		4	600292	623096	FLANKING
ENSTGUG00000001532	FGF5		4	947304	952836	FLANKING
ENSTGUG00000001533	BMP3		4	1018080	1028524	START
ENSTGUG00000001541		MTHFD2L (artifact)	4	1082229	1088818	IN SD
ENSTGUG00000001542	IL8-1		4	1107983	1109172	IN SD
ENSTGUG00000001543	IL8-2		4	1122409	1124180	IN SD
ENSTGUG00000001545	MTHFD2L	MTHFD2L (artifact)	4	1144058	1165134	END
ENSTGUG00000001549	EPGN		4	1168752	1175766	FLANKING
ENSTGUG00000001555	USO1		4	1283415	1307733	FLANKING
ENSTGUG00000001561	G3BP2		4	1322528	1338390	START
ENSTGUG00000001572	ALB		4	1346582	1363959	END
ENSTGUG00000001580	ANKRD17		4	1420334	1460205	FLANKING
ENSTGUG00000001707	SEPT11		4	2135697	2161843	FLANKING
ENSTGUG00000001723	CCNI		4	2160637	2170869	START
ENSTGUG00000001725	CXCL13-1	CXCL13	4	2206487	2241790	MISPLACED
ENSTGUG00000001728	CCNG2		4	2216636	2221701	END
ENSTGUG00000001787	RCHY1		4	2557098	2559815	FLANKING
ENSTGUG00000001792	CDKL2		4	2561187	2573596	START
ENSTGUG00000001796	C4orf16	AP1AR a.k.a. C4orf16	4	2575826	2586402	END
ENSTGUG00000001799	TIFA		4	2590755	2591312	FLANKING
ENSTGUG00000002041	ANKRD50		4	6134312	6169458	FLANKING
ENSTGUG00000002042	FAT4		4	6366597	6489156	START
ENSTGUG00000002049	INTU		4	7195173	7224984	END
ENSTGUG00000002068	HSPA4L		4	7239390	7258189	FLANKING
ENSTGUG00000002104	PHF17	PHF17	4	7488230	7522263	FLANKING
ENSTGUG00000002115	SCLT1		4	7531561	7566551	START
ENSTGUG00000002118	CDS1		4	7595081	7613342	END
ENSTGUG00000002130	NKX6-1		4	7637556	7638939	FLANKING
No model		PLAC8-1	4	8085047	8086078	FLANKING
ENSTGUG00000002196	PLAC8-1	PLAC8-2	4	8088751	8089782	FLANKING
ENSTGUG00000002199	PLAC8-2	PLAC8-3	4	8093451	8094367	START
ENSTGUG00000002200	ABCG2		4	8123594	8137168	IN SD
ENSTGUG00000002213	PKD2		4	8147168	8168108	END
ENSTGUG00000002233	SPP1		4	8178251	8180122	FLANKING
ENSTGUG00000002260	HSD17B11	HSD17B13	4	8274875	8280546	FLANKING
ENSTGUG00000002275	KLHL8		4	8292412	8305664	START
ENSTGUG00000002283		MGST2	4	8344607	8346788	END
ENSTGUG00000002284	MAML3		4	8354117	8440545	FLANKING
ENSTGUG00000002400	GAB1		4	9685133	9784163	FLANKING
ENSTGUG00000002408	SMARCA5		4	9800685	9825467	START
ENSTGUG00000002430	SETD7		4	9843943	9859059	END
ENSTGUG00000002435	XP_002191652.1	Novel	4	9870930	9877854	FLANKING
ENSTGUG00000002458	ELF2		4	9988188	10017429	FLANKING
ENSTGUG00000002465	CCRN4L		4	10024388	10026324	START
ENSTGUG00000002468	WDFY3		4	10141375	10244587	END
ENSTGUG00000002504	PPM1K		4	10254839	10267122	START
ENSTGUG00000002514	LRBA		4	10348610	10684047	END
ENSTGUG00000002558	MAB21L2		4	10514982	10516061	FLANKING
ENSTGUG00000002709	ANAPC10		4	12589050	12615733	FLANKING
ENSTGUG00000002714	HHIP		4	12681923	12749593	START
ENSTGUG00000002726	AFF1		4	12931578	12975358	END
ENSTGUG00000002742	FRMPD2-1	PTPN13	4	13012807	13017154	FLANKING
ENSTGUG00000002872	PRKG2		4	13781580	13801814	FLANKING
ENSTGUG00000002879	RASGEF1B		4	13817672	13830564	START
ENSTGUG00000002896; ENSTGUG00000002907; ENSTGUG00000002891	0; LPHN3; 0	LPHN3	4	15307801	16185714	END
ENSTGUG00000002909	SRD5A2L2	TECR a.k.a SRDA2L2	4	16127557	16185714	FLANKING
ENSTGUG00000002929	POLR2B		4	16232234	16249742	FLANKING
ENSTGUG00000002954	IGFBP7		4	16249844	16264856	START
ENSTGUG00000002963		HERC-related	4	16279297	16285280	END
ENSTGUG00000002964		HERC-related	4	16294517	16295949	FLANKING
ENSTGUG00000003144	PGDS		4	18465419	18493889	FLANKING
ENSTGUG00000003147	XP_002191938.1		4	18542735	18558357	START
ENSTGUG00000003158	PDLIM5		4	18708030	18732559	END
ENSTGUG00000003164	BMPR1B		4	18997710	19024248	FLANKING
ENSTGUG00000003730	BDH2		4	21598383	21608835	FLANKING
ENSTGUG00000003736	CENPE		4	21627339	21645269	START
ENSTGUG00000003770	TACR3		4	21703410	21740031	END
ENSTGUG00000003779	CXXC4		4	21937308	21955296	FLANKING
ENSTGUG00000004089	COL25A1		4	23577111	23869009	FLANKING
ENSTGUG00000004095	SEC24B		4	23923355	23961534	START
ENSTGUG00000004134	CCDC109B		4	23974050	24019953	END
ENSTGUG00000004148	CASP6		4	24021740	24030432	FLANKING
ENSTGUG00000004274	PITX2		4	24444371	24447475	FLANKING
ENSTGUG00000004287	C4orf32		4	25061938	25063154	START
ENSTGUG00000004289	SLC20A2		4	25085806	25117869	END
ENSTGUG00000004311	C8orf40		4	25142967	25145184	FLANKING
ENSTGUG00000004359	CSGALNACT1		4	25227325	25240837	FLANKING
ENSTGUG00000004373	SH2D4A		4	25245956	25254551	START
ENSTGUG00000004377	C20orf29	Novel	4	25262808	25265059	IN SD
ENSTGUG00000004379	SULT1A1	SULT1E1	4	25265290	25266198	END
ENSTGUG00000004380	SULT2B1	SULT1D1	4	25267976	25270406	FLANKING
ENSTGUG00000004560	EPHA5		4	25813140	26012919	FLANKING
ENSTGUG00000004749	REST		4	26078200	26089386	START
ENSTGUG00000004753	TMEM66		4	26103561	26111605	END
ENSTGUG00000004757	LEPROTL1		4	26111902	26114719	FLANKING
ENSTGUG00000004923	PRAGMIN		4	26576611	26592063	FLANKING
ENSTGUG00000004924	XP_002196185.1	CL2	4	26604138	26604296	START
ENSTGUG00000004926	RPS3A		4	26606932	26610478	END
ENSTGUG00000017995	SNORD73	RPS3A	4	26609976	26610045	FLANKING
ENSTGUG00000005047	ARFIP1		4	27323127	27360080	FLANKING
ENSTGUG00000005070	FHDC1		4	27371798	27402884	START
ENSTGUG00000005081	TRIM2		4	27518903	27553414	END
ENSTGUG00000005119	MND1		4	27564622	27603668	FLANKING
ENSTGUG00000018587	snoMe28S-Gm3113	Novel	4	33213292	33213382	FLANKING
ENSTGUG00000006219	AADAT		4	33245075	33254413	START
ENSTGUG00000006232	GALNTL6-1	GALNTL6	4	34119220	34198565	END
ENSTGUG00000006243	GALNT7		4	34230346	34305176	FLANKING
ENSTGUG00000006441	SPCS3		4	35501905	35506937	FLANKING
ENSTGUG00000006451	VEGFC		4	35611014	35679923	START
ENSTGUG00000006458	NEIL3		4	35829483	35850538	END
ENSTGUG00000006468	AGA		4	35866280	35878922	FLANKING
ENSTGUG00000006827	ANKRD37		4	38968873	38971195	FLANKING
ENSTGUG00000006829	UFSP2		4	38971952	38978966	START
ENSTGUG00000006848	PDLIM3		4	39014100	39035092	END
ENSTGUG00000006871	SORBS2		4	39052147	39119595	FLANKING
ENSTGUG00000002555	HMGN1		4A	5136395	5144807	FLANKING
ENSTGUG00000002561	BRWD3		4A	5170383	5208796	START
ENSTGUG00000002573	TBX22		4A	5243022	5249992	END
ENSTGUG00000002582	ITM2A		4A	5292374	5300813	FLANKING
ENSTGUG00000002846	ZC3H12B		4A	6817137	6822759	FLANKING
ENSTGUG00000002853	ZC4H2		4A	6841876	6849711	START
ENSTGUG00000002859; ENSTGUG00000002861	0; MAP7D3	MAP7D3	4A	6891188	6920248	END
ENSTGUG00000002863	FHL1		4A	6927546	6931214	FLANKING
ENSTGUG00000003029	XP_002190721.1	MST4-1	4A	7913098	7926836	FLANKING
ENSTGUG00000003047	XP_002190755.1	MST4-2	4A	7936088	7943142	START
ENSTGUG00000003059	PLS3		4A	8057812	8077344	END
ENSTGUG00000003091		Novel	4A	8082517	8083370	FLANKING
ENSTGUG00000003165	DOCK11		4A	8458779	8511682	FLANKING
ENSTGUG00000003228	IL13RA1		4A	8551524	8556339	START
ENSTGUG00000003233; ENSTGUG00000003234	CXorf57; XP_002191036.1	CXorf57	4A	8568608	8570724	END
ENSTGUG00000003240	NRK		4A	8593712	8684267	FLANKING
ENSTGUG00000004370	CHRDL1		4A	12418241	12451502	FLANKING
ENSTGUG00000004384	PAK3		4A	12573614	12600138	START
ENSTGUG00000004446	RNF128		4A	12618721	12642104	END
ENSTGUG00000004465		NPAS2	4A	12667444	12730431	FLANKING
ENSTGUG00000004763	SLITRK2		4A	14467183	14469753	FLANKING
ENSTGUG00000004768		Novel	4A	14469692	14492008	START
ENSTGUG00000004770	SLITRK4		4A	14944009	14946671	END/START
ENSTGUG00000004773		RPGRIP1LL	4A	15494671	15514669	IN SD
ENSTGUG00000004783	RPGRIP1L	RPGRIP1LL	4A	15517442	15526884	IN SD
ENSTGUG00000004785	RPS4Y1		4A	15536432	15540225	END
ENSTGUG00000004801	HDAC8		4A	15546494	15561835	FLANKING
ENSTGUG00000018290	GPR119		4A	16065415	16066308	FLANKING
ENSTGUG00000005267	ENOX2		4A	16081088	16094283	START
ENSTGUG00000005313		ARHGAP36	4A	16107412	16110606	END
ENSTGUG00000005324	CLCN5		4A	16132112	16150679	FLANKING
ENSTGUG00000006206	CAPN6		4A	18667315	18706392	FLANKING
ENSTGUG00000006253		PAK3	4A	18709602	18717094	START
ENSTGUG00000006268	SOX3		4A	18786532	18787488	END
ENSTGUG00000006269	GABRB1-1	GABRQ/B4	4A	18953103	19030777	FLANKING
ENSTGUG00000017562		miRNA	4A	19370408	19370503	FLANKING
ENSTGUG00000006446	CLDN2		4A	19380059	19380754	START
ENSTGUG00000006447	NUP62CL		4A	19399761	19404621	END
ENSTGUG00000006473	RBM41		4A	19404908	19408554	FLANKING
ENSTGUG00000007474	LRCH2		4A	20629119	20676020	FLANKING
ENSTGUG00000007498		Novel	4A	20686464	20691240	START
ENSTGUG00000005215	OVCH2		5	4688138	4702830	FLANKING
ENSTGUG00000005222	FAR1		5	4725516	4747977	START
no model	URB1	URB1L1	5	4764796	4772823	IN SD
ENSTGUG00000005254	DHCR7		5	4777085	4782141	END
ENSTGUG00000005275	NADSYN1		5	4784792	4797446	START
ENSTGUG00000005328	TPCN2		5	4803493	4828133	END
ENSTGUG00000005350	CCND1		5	5242706	5257697	FLANKING
ENSTGUG00000005690	ABTB2	ABTB2 single hit same sytneny in finch and chk	5	6139375	6253193	FLANKING
ENSTGUG00000005716	CAT		5	6271419	6285186	START
ENSTGUG00000005752	FADS-related	there are 4 models in this region in both chk and finch, FADS1, 2 and 3, possibly with a duplicatio of 1 in both chk an finch (1,1,2,3); in new chk assembly it is 1L, 1L, 1 and 2, thus 4 models, does not seeem to be dulicated in finch only; also mose has 1,2,3 one copy each; this is not expansion of FADS1; models are partial due to gaps and the orientation is not obviously conserved compared to m…	5	6291076	6297120	END
ENSTGUG00000005777	FADS-related	there are 4 odels in this region in both chk and finch, FADS1, 2 and 3, possibly with a duplicatio of 1 in both chk an finch (1,1,2,3); does not seem to be finch specific but should look further/ also mose has 1,2,3 one copy each	5	6331324	6337878	FLANKING
ENSTGUG00000005934	BEST1		5	6405090	6410983	FLANKING
ENSTGUG00000005949	FTH1		5	6412826	6416251	START
ENSTGUG00000005970		Novel	5	6427690	6428475	IN SD
ENSTGUG00000005971	OR4M2		5	6433645	6439225	IN SD
ENSTGUG00000005975	MRGPRD		5	6446824	6489370	IN SD
ENSTGUG00000005977		Repetitive element	5	6532206	6533067	IN SD
ENSTGUG00000005978	RHOD		5	6534865	6536404	IN SD
ENSTGUG00000005980	FBXL11		5	6538590	6567985	IN SD
ENSTGUG00000006012	ADRBK1		5	6571621	6577897	IN SD
ENSTGUG00000006094	ANKRD13D		5	6582669	6585026	IN SD
ENSTGUG00000006113		Novel	5	6590134	6591907	IN SD
ENSTGUG00000006114		Novel	5	6592300	6593551	IN SD
ENSTGUG00000006118	CLCF1		5	6595697	6596783	IN SD
ENSTGUG00000006119	RPS6KB2		5	6605721	6607600	IN SD
ENSTGUG00000006149	CORO1B		5	6609905	6614128	END
ENSTGUG00000006212	OSBP		5	6616321	6616758	FLANKING
ENSTGUG00000006622	C11orf9		5	6897243	6899053	FLANKING
ENSTGUG00000006627	FEN1		5	6910279	6911394	START
ENSTGUG00000006630	TCN2		5	6915767	6916720	IN SD
ENSTGUG00000006637	FAM82A2		5	6938684	6956185	END
ENSTGUG00000006659	GCHFR		5	6959378	6964646	FLANKING
ENSTGUG00000006895	BET1L		5	7230999	7232215	FLANKING
ENSTGUG00000006901	C11orf2		5	7233889	7241079	START
ENSTGUG00000006913	INCENP-1		5	7242848	7262389	END
ENSTGUG00000006928	INCENP-2		5	7269379	7274413	FLANKING
ENSTGUG00000007141	CNTF-2		5	7394780	7395619	FLANKING
ENSTGUG00000007144	DTX4		5	7401698	7404358	START
ENSTGUG00000007155	MPEG1		5	7406497	7408617	IN SD
ENSTGUG00000007156	MUPCDH		5	7434481	7438789	END
ENSTGUG00000007168	XP_002196651.1	SCT	5	7442377	7444634	FLANKING
ENSTGUG00000007815	PDDC1		5	8140060	8148027	FLANKING
ENSTGUG00000007821	TALDO1		5	8153212	8159765	START
ENSTGUG00000007840	EIF4G2		5	8240993	8249471	END
ENSTGUG00000017902	snoU97		5	8245764	8245932	FLANKING
ENSTGUG00000003452	LRRTM3		6	84783	173750	FLANKING
ENSTGUG00000003459		Artifact	6	922158	922313	START
ENSTGUG00000003460		Repetitive element	6	1200335	1205717	IN SD
ENSTGUG00000003463	CTNNA3	CTNNA3 (5' end)	6	1218253	1240546	IN SD
ENSTGUG00000003471	DNAJC12		6	1267217	1275364	IN SD
ENSTGUG00000003480	SIRT1		6	1282703	1294312	END/START
ENSTGUG00000003489	HERC4		6	1305519	1332160	END
ENSTGUG00000003558	MYPN		6	1364671	1405658	FLANKING
ENSTGUG00000004591	EIF4EBP2		6	3236306	3236895	FLANKING
ENSTGUG00000004592	KIAA1274		6	3250009	3269651	START
ENSTGUG00000004487		Novel: finchA	6	3331717	3314084	IN SD
ENSTGUG00000004624	FAM149B1		6	3322538	3330040	END
ENSTGUG00000004637	DNAJC9		6	3332863	3335442	START
ENSTGUG00000004648		Novel	6	3336114	3427619	END
ENSTGUG00000004649	CHUK		6	3349311	3365301	FLANKING
ENSTGUG00000005123	XP_002187304.1	PRKG1	6	3961424	4144051	FLANKING
ENSTGUG00000005129		Repetitive element	6	3970891	4098070	START
ENSTGUG00000005132	IPMK		6	4462787	4497468	END
ENSTGUG00000005145	CISD1		6	4512013	4524378	FLANKING
ENSTGUG00000005527	SLC16A9		6	6071299	6084897	FLANKING
ENSTGUG00000005540		Novel	6	6095803	6099880	START
ENSTGUG00000005544	FAM13C1		6	6172211	6216569	END
ENSTGUG00000005576	PHYHIPL		6	6218935	6229769	FLANKING
ENSTGUG00000006342		Novel	6	10844389	10845422	FLANKING
ENSTGUG00000006343	ANXA11		6	10847953	10860544	START
ENSTGUG00000006380	ZCCHC24		6	10914447	11012985	END
ENSTGUG00000006390	PPIF		6	11044279	11051371	FLANKING
ENSTGUG00000003495	C21orf57		7	2269546	2270239	FLANKING
ENSTGUG00000003497	POFUT2		7	2270338	2278705	START
ENSTGUG00000003521	TRPM8		7	2283369	2310601	END
ENSTGUG00000003583	AGAP1		7	2408013	2681518	FLANKING
ENSTGUG00000003861	XP_002193519.1	Novel	7	3439528	3443767	FLANKING
ENSTGUG00000003872	MREG		7	3447782	3461060	START
ENSTGUG00000003879	DTX3L		7	3463997	3629792	IN SD
ENSTGUG00000003884	SPP2		7	3481357	3486146	END/START
ENSTGUG00000003887		CEP70-1	7	3580558	3594485	IN SD
ENSTGUG00000003900	CEP70	CEP70-2	7	3596271	3601465	IN SD
ENSTGUG00000003916	FAIM	FAIM-1	7	3605990	3611188	IN SD
ENSTGUG00000003920	PARP9		7	3613482	3621755	END
ENSTGUG00000003925	PARP15		7	3636980	3669797	FLANKING
ENSTGUG00000010768	STAT1		7	25621042	25665086	FLANKING
ENSTGUG00000010807	GLS		7	25671225	25722462	START
ENSTGUG00000010836	NAB1		7	25784906	25807545	END
ENSTGUG00000010843	TMEM194B		7	25837711	25847159	FLANKING
ENSTGUG00000011147	RASSF6		7	27601756	27613073	FLANKING
ENSTGUG00000011155	ZNF804A		7	27813179	27850275	START
ENSTGUG00000011159	ADARB1		7	28290150	28324028	END
ENSTGUG00000011170	C21orf70		7	28361464	28401112	FLANKING
ENSTGUG00000011258	S100P		7	28599276	28601675	FLANKING
ENSTGUG00000011260	LSS		7	28607527	28615834	START
ENSTGUG00000011278	NUP35		7	28623703	28632974	END
ENSTGUG00000011298	DUSP19		7	28634660	28641051	FLANKING
ENSTGUG00000011444	CPS1		7	29360824	29444139	FLANKING
ENSTGUG00000011479	ERBB4		7	29615047	30007012	START
ENSTGUG00000011501	KIFC1		7	29701022	29702029	IN SD
ENSTGUG00000011504	XP_002197296.1	FAIM-2	7	30276279	30279998	IN SD
ENSTGUG00000011506	XP_002200502.1	CEP70-3	7	30282823	30293142	IN SD
ENSTGUG00000011515	FAM62C	ESYT3 a.k.a. FAM62C	7	30296422	30341187	END
ENSTGUG00000011524	PCDP1		7	30359411	30371790	FLANKING
ENSTGUG00000003515	TPR		8	2162962	2201202	FLANKING
ENSTGUG00000003607	PRG4		8	2201409	2217092	START
ENSTGUG00000003617	HMCN1		8	2241877	2382093	IN SD
ENSTGUG00000003698	IVNS1ABP		8	2536222	2544527	IN SD
ENSTGUG00000003718		SWT1	8	2546389	2563799	IN SD
ENSTGUG00000003735			8	2565888	2566385	IN SD
ENSTGUG00000003737	C1orf25	TRMT1L a.k.a. C1orf25	8	2573848	2584153	IN SD
ENSTGUG00000003764	RNF2		8	2588946	2593601	END
ENSTGUG00000003774	FAM129A		8	2627824	2686914	FLANKING
ENSTGUG00000004077	SERPINC1		8	3352494	3356133	FLANKING
ENSTGUG00000004090	RC3H1		8	3369850	3400060	START
ENSTGUG00000004108	UCHL5		8	3433018	3448109	END
ENSTGUG00000004126	TROVE2		8	3458101	3464152	FLANKING
ENSTGUG00000004776	NTNG1		8	6241568	6395619	FLANKING
ENSTGUG00000004780	AMY1A	AMY2A-1	8	7224914	7230254	START
No model		AMY2A-2	8	7233515	7240417	IN SD
ENSTGUG00000004795	RNPC3		8	7244081	7256122	IN SD
ENSTGUG00000004806	AMY2B	AMY2B (artifact)	8	7260931	7265639	IN SD
ENSTGUG00000004859	COL11A1		8	7378039	7510510	END
ENSTGUG00000005012	OLFM3		8	7702678	7720355	FLANKING
ENSTGUG00000010160		INSL5	8	26741846	26741992	FLANKING
ENSTGUG00000010161	WDR78		8	26747874	26760971	START
ENSTGUG00000010166	TUBAL3		8	26765587	26768959	IN SD
ENSTGUG00000010179		Novel	8	26768471	26768975	IN SD
ENSTGUG00000010182	IL23R		8	26788501	26788776	END
ENSTGUG00000010183		Novel	8	26796253	26797140	FLANKING
ENSTGUG00000005773	POLR2D		9	4092475	4096698	FLANKING
ENSTGUG00000005784	WDR33		9	4102986	4178483	START
ENSTGUG00000005823	GAL3ST4		9	4207618	4209272	END
ENSTGUG00000005831	AQP12A		9	4213100	4213702	FLANKING
ENSTGUG00000005940	ATG4B		9	4391050	4404223	FLANKING
ENSTGUG00000005955	THAP4		9	4412094	4432285	START
ENSTGUG00000005963	TRPM2		9	4441501	4453768	END
ENSTGUG00000006022	LRRC3		9	4458986	4459687	FLANKING
ENSTGUG00000006995	VPS8		9	6404261	6471440	FLANKING
ENSTGUG00000007033	XP_002196638.1	NME9/TXNDC6	9	6476387	6482616	START
ENSTGUG00000007040	ARMC8		9	6486481	6545733	END
ENSTGUG00000007073	DBR1		9	6550828	6556452	FLANKING
ENSTGUG00000007623	LIMS2		9	7331729	7349037	FLANKING
ENSTGUG00000007646	GPR17		9	7344661	7345644	START
ENSTGUG00000018182		Repetitive element	9	7380368	7380622	IN SD
ENSTGUG00000007647	SPSB4		9	7410458	7467925	END
ENSTGUG00000007651	SLC25A36		9	7605716	7632667	FLANKING
ENSTGUG00000004965	SHF		10	3692236	3702295	FLANKING
ENSTGUG00000004957		Partial Model	10	3673031	3719915	START
ENSTGUG00000018325	RAB8B		10	3746081	3752675	END
ENSTGUG00000004978	RPS27L		10	3777151	3781216	FLANKING
ENSTGUG00000004610	MAF		11	3349721	3362495	FLANKING
ENSTGUG00000004614	WWOX		11	3915902	4030138	START
ENSTGUG00000004640	NDRG4		11	4035498	4040527	END
ENSTGUG00000004710	GINS3		11	4064217	4067114	FLANKING
ENSTGUG00000006842	OSGIN1		11	6680824	6686009	FLANKING
ENSTGUG00000006862		Novel	11	6734086	6737862	START
ENSTGUG00000006874	SLC7A6		11	6763573	6784792	END
ENSTGUG00000006907	SLC7A6OS		11	6786403	6790258	FLANKING
ENSTGUG00000006969	PLA2G15		11	6976868	6984048	FLANKING
ENSTGUG00000006985	LTB4R		11	7008008	7009846	START
ENSTGUG00000006986	RBM35B		11	7040734	7078056	END
ENSTGUG00000007006	NFATC3		11	7103274	7148863	FLANKING
ENSTGUG00000007556		Novel	11	10062238	10062477	FLANKING
ENSTGUG00000007558	NKD1		11	10103838	10207826	START
ENSTGUG00000007561	KIAA0182		11	10365836	10382101	END
ENSTGUG00000007579		Repetitive element	11	10472987	10473462	FLANKING
ENSTGUG00000008461	TMEM231		11	12595285	12600004	FLANKING
ENSTGUG00000008470	CHST5		11	12610026	12611204	START
ENSTGUG00000008471	BRD7		11	12613081	12626409	END
ENSTGUG00000008504	ADCY7		11	12630250	12660343	FLANKING
ENSTGUG00000009114	NUDT19		11	16218651	16220149	FLANKING
ENSTGUG00000009119	TDRD12		11	16226593	16228598	START
ENSTGUG00000009121		TORD12L	11	16233634	16242980	IN SD
ENSTGUG00000009128	CLEC3A		11	16253099	16257933	END
ENSTGUG00000009137	VAT1L		11	16273887	16326782	FLANKING
ENSTGUG00000009156		HPRT1	11	16413066	16413788	FLANKING
ENSTGUG00000009163	ADAMTS18		11	16514380	16599412	START
No model		HYDINL2	11	16633304	16663944	IN SD
ENSTGUG00000009196	NUDT7		11	16713664	16716075	IN SD
ENSTGUG00000009200	C19orf40		11	16718275	16737241	IN SD
ENSTGUG00000009207	CCDC123		11	16725050	16754104	IN SD
ENSTGUG00000009229	SLC7A9		11	16767278	16779131	END/START
ENSTGUG00000009256		HYDINL3	11	17005696	17033616	IN SD
ENSTGUG00000009274		Repetitive element	11	17099888	17101393	IN SD
ENSTGUG00000009281	CDH8		11	17141697	17282516	END/START
ENSTGUG00000009372		Repetitive element	11	17854495	17875341	IN SD
no model		HYDINL4	11	18229584	18238051	IN SD
ENSTGUG00000009375	RHPN2		11	18250361	18269600	END
ENSTGUG00000009401	GPATCH1		11	18289426	18302688	FLANKING
ENSTGUG00000004296	ATP2B2		12	2874778	2993090	FLANKING
ENSTGUG00000004410	IARS		12	3322850	3413406	START
ENSTGUG00000017884	SNORA84		12	3415004	3415137	IN SD
ENSTGUG00000004522	PHF7-1		12	3498032	3499715	IN SD
ENSTGUG00000004531		RFT1 (duplication)	12	3506691	3516488	IN SD
ENSTGUG00000004544	PRKCD		12	3635145	3660832	END
ENSTGUG00000004588	PFKFB4		12	3670714	3703707	FLANKING
ENSTGUG00000006028	DUSP7		12	6315981	6321703	FLANKING
ENSTGUG00000006036	WDR51A		12	6366172	6410428	START
no model		Novel: finchB-1	12	6416252	6417558	IN SD
ENSTGUG00000006065		Novel: finchB-2	12	6423025	6424020	IN SD
ENSTGUG00000006066		Novel: finchB-3	12	6429899	6430960	IN SD
ENSTGUG00000006069	ALAS1		12	6454222	6462375	END
ENSTGUG00000006095	WDR82		12	6468295	6513628	FLANKING
ENSTGUG00000006517	SLC38A3		12	6773143	6775950	FLANKING
ENSTGUG00000006529	SEMA3B		12	6796462	6799369	START
ENSTGUG00000006574	OAS1		12	6800615	6803063	IN SD
ENSTGUG00000006584	RRP9		12	6807821	6809755	END/START
ENSTGUG00000006595	GRM2		12	6810607	6816187	END
ENSTGUG00000006607	TEX264		12	6820977	6857697	FLANKING
ENSTGUG00000006702	TMEM111		12	6939908	6944878	FLANKING
ENSTGUG00000006733	FANCD2		12	6946354	6978981	START
ENSTGUG00000006772	TKT		12	7001106	7018016	END
ENSTGUG00000006820	DCP1A		12	7036750	7063511	FLANKING
ENSTGUG00000000193	UQCRQ		13	1160235	1161216	FLANKING
ENSTGUG00000000194	GDF9		13	1163820	1166642	START
ENSTGUG00000000195	C1QTNF2		13	1173943	1175986	END
ENSTGUG00000000197	FABP6		13	1176794	1178593	FLANKING
no model		ANKRD43	13	11545285	11545680	FLANKING
ENSTGUG00000001407; ENSTGUG00000001409	SHROOM1; XP_002189055.1	SHROOM1	13	11555378	11562969	START
ENSTGUG00000001410	SLU7		13	11597847	11607532	END
ENSTGUG00000001417	PTTG1		13	11608459	11612472	FLANKING
ENSTGUG00000001568	FOXI1		13	15595073	15597210	FLANKING
ENSTGUG00000001570	LCP2		13	15667454	15693420	START
ENSTGUG00000001574	DND1		13	15704956	15706011	END
ENSTGUG00000001576	IK		13	15708178	15718550	FLANKING
ENSTGUG00000001675	SRA1		13	16503658	16663153	FLANKING
ENSTGUG00000001677	APBB3		13	16504216	16508010	START
ENSTGUG00000001688	HARSL	HARS	13	16514584	16530112	END
no model		HARS2	13	16515708	16535467	FLANKING
ENSTGUG00000004867	SOCS1		14	6436111	6436731	FLANKING
ENSTGUG00000004870	C16orf75		14	6465765	6466617	START
ENSTGUG00000004871		Novel	14	6511872	6519522	IN SD
ENSTGUG00000004883	LITAF		14	6553238	6554354	END
ENSTGUG00000004889	SNN		14	6597993	6598256	FLANKING
ENSTGUG00000005243	NTAN1		14	7584145	7589561	FLANKING
ENSTGUG00000005278	PDXDC1		14	7591180	7608879	START
ENSTGUG00000005321	C16orf45		14	7629687	7673773	END
ENSTGUG00000005331	KIAA0430		14	7682522	7703444	FLANKING
ENSTGUG00000005885	RPS15A		14	8443464	8446609	FLANKING
ENSTGUG00000005889	ARL6IP1		14	8448302	8454644	START
ENSTGUG00000005904	HS3ST4		14	8579525	8631485	END
ENSTGUG00000005910	NDUFAB1		14	8691318	8856327	FLANKING
ENSTGUG00000008829		ANKRD61	14	15111056	15111303	FLANKING
ENSTGUG00000008831	USP42		14	15124742	15135823	START
ENSTGUG00000008849	CYTH3		14	15143798	15188828	END
ENSTGUG00000008875		CXorf69	14	15211408	15211616	FLANKING
ENSTGUG00000009055	VWA3A		14	15461494	15482903	FLANKING
ENSTGUG00000009072		C16orf52	14	15489270	15497342	START
ENSTGUG00000009075	UQCRC2		14	15520724	15536027	END
ENSTGUG00000009095	CRYM		14	15533505	15541449	FLANKING
ENSTGUG00000009313	C16orf88		14	15934115	15941294	FLANKING
ENSTGUG00000009318	C16orf62		14	15943171	15983072	START
ENSTGUG00000009379	CCP110		14	15988115	16002752	END
ENSTGUG00000009391	GDE1		14	16009160	16013153	FLANKING
ENSTGUG00000007958	KREMEN1		15	5821043	5833405	FLANKING
ENSTGUG00000007968	SUSD2		15	5851366	5860827	START
ENSTGUG00000007986	ULK1		15	5894480	5951696	END
ENSTGUG00000008068	PUS1		15	5963948	5966168	FLANKING
ENSTGUG00000008809	CLTCL1		15	8860750	8892835	FLANKING
ENSTGUG00000008870	SLC25A1		15	8903389	8916241	START
ENSTGUG00000008878			15	8917933	8918985	END
ENSTGUG00000008883		Novel	15	8921370	8921486	FLANKING
ENSTGUG00000008926	XP_002195938.1		15	9006705	9010723	FLANKING
ENSTGUG00000008939	IGLL1		15	9022508	9027915	START
ENSTGUG00000008960		IG-related	15	9037943	9040393	IN SD
ENSTGUG00000018175		IG-related	15	9045988	9047479	IN SD
ENSTGUG00000008964	MED13L		15	9184281	9331939	END
ENSTGUG00000009001	TBX4		15	9900690	9934899	FLANKING
ENSTGUG00000009070	SLC24A6		15	10244868	10248394	FLANKING
ENSTGUG00000009086	TPCN1		15	10252391	10273312	START
ENSTGUG00000009126	DDX54		15	10293371	10298459	END
ENSTGUG00000009154	CCDC42		15	10299096	10299679	FLANKING
ENSTGUG00000010334		CHCHD10	15	12415561	12415629	FLANKING
ENSTGUG00000010335	VPREB3		15	12423571	12423921	START
ENSTGUG00000010337	C12orf49		15	12427058	12431504	END
ENSTGUG00000010340	RNFT2		15	12431714	12458834	FLANKING
ENSTGUG00000003564	MAFG		18	1777607	1778183	FLANKING
ENSTGUG00000003568	PYCR1		18	1783890	1786693	START
ENSTGUG00000003587	MYADML2		18	1790913	1791818	END
ENSTGUG00000003588	NOTUM		18	1795399	1800586	FLANKING
ENSTGUG00000003892	SLC16A3		18	1994516	1998076	FLANKING
ENSTGUG00000003904	CSNK1D		18	2009999	2027710	START
ENSTGUG00000003939; ENSTGUG00000003970	0; XP_002193933.1	ABCA5	18	2049698	2079056	IN SD
ENSTGUG00000003994	ABCA10		18	2118346	2142337	END
ENSTGUG00000004080	FAM20A		18	2185769	2195139	FLANKING
ENSTGUG00000004968	SUZ12P		18	3752400	3774358	FLANKING
ENSTGUG00000004999	UTP6		18	3785599	3796172	START
ENSTGUG00000005020	COX10		18	3832196	3925730	END
ENSTGUG00000005032	HS3ST3B1		18	3940195	3965903	FLANKING
ENSTGUG00000007529	GSG1L-2	GSG1L	18	5886345	5891826	FLANKING
ENSTGUG00000007534	DHRS7C		18	5896378	5903157	START
ENSTGUG00000007544		Novel	18	5905597	5905704	IN SD
ENSTGUG00000007545	XP_002187377.1		18	5911270	5914130	IN SD
ENSTGUG00000007549		Retrotransposed novel	18	5918147	5921535	IN SD
ENSTGUG00000018432	XP_002198741.1	HS3ST3A1	18	5994146	6013445	END
ENSTGUG00000007568		Novel	18	6139135	6139236	FLANKING
ENSTGUG00000008485	C17orf109		18	8415468	8417106	FLANKING
ENSTGUG00000008488	MYO15B		18	8443410	8450229	START
ENSTGUG00000008499		MYO15B	18	8461666	8482608	IN SD
ENSTGUG00000008523	LLGL2		18	8496380	8521857	END
ENSTGUG00000008548	TSEN54		18	8531628	8538970	FLANKING
ENSTGUG00000009239	SPAG9		18	9600212	9658844	FLANKING
ENSTGUG00000009349	NME2		18	9663902	9671011	START
ENSTGUG00000009373	MBTD1		18	9675017	9697099	END
ENSTGUG00000009412	UTP18		18	9705391	9713217	FLANKING
ENSTGUG00000003511		PSMG1	19	1842631	1846869	FLANKING
ENSTGUG00000003520		Novel	19	2316335	2316434	START
ENSTGUG00000003522		Repetitive elements	19	2559669	2559874	IN SD
ENSTGUG00000003523; ENSTGUG00000003529	0; XP_002191614.1	CDD?	19	3022006	3024164	END
ENSTGUG00000003539		Novel	19	3040851	3041191	FLANKING
ENSTGUG00000003555	STX1A		19	3056752	3112218	FLANKING
ENSTGUG00000003603	MKS1		19	3131765	3143756	START
ENSTGUG00000003638	GTF2IRD1		19	3184004	3233788	END
ENSTGUG00000003714	GTF2I		19	3274318	3348630	FLANKING
ENSTGUG00000003474	L3MBTL		20	1293046	1308860	FLANKING
ENSTGUG00000003507	IGSF1		20	1315341	1316120	START
ENSTGUG00000003509		Novel: finchC	20	1360326	1435566	IN SD
ENSTGUG00000003516	ITCH		20	1526780	1560532	END
ENSTGUG00000003567	DYNLRB1		20	1568448	1574031	FLANKING
ENSTGUG00000005606	CCNDBP1		20	7261157	7265898	FLANKING
ENSTGUG00000005628	ZNFX1		20	7267138	7278816	START
ENSTGUG00000005649	DDX27		20	7280699	7286480	END
ENSTGUG00000005684	SNRPB		20	7287104	7289645	FLANKING
ENSTGUG00000018179	SYCP2		20	11804851	11814929	FLANKING
ENSTGUG00000007984	PHACTR3		20	11829878	11930443	START
ENSTGUG00000008004	EDN3		20	11982589	11994193	END
ENSTGUG00000018394		Novel	20	12024118	12024675	FLANKING
ENSTGUG00000008749	SLC9A8		20	15053205	15061422	FLANKING
ENSTGUG00000008769	B4GALT5		20	15109083	15117140	START
ENSTGUG00000008781	KCNB1		20	15135879	15234266	END
ENSTGUG00000017672	SNORD12		20	15254365	15254455	FLANKING
ENSTGUG00000002071	SLC25A34		21	229351	231284	FLANKING
ENSTGUG00000002075	PLEKHM2		21	232752	247580	START
ENSTGUG00000018197	RSC1A1		21	265965	267815	END
ENSTGUG00000002081	DDI2		21	272926	285054	FLANKING
ENSTGUG00000002212	PPCS		21	596148	599014	FLANKING
ENSTGUG00000002214	CCDC30		21	615766	633369	START
ENSTGUG00000002223		Novel	21	640810	641088	IN SD
ENSTGUG00000002224		Novel	21	665372	665818	END
ENSTGUG00000002225	SRM		21	666233	670617	FLANKING
ENSTGUG00000002263	FRAP1		21	698104	761036	FLANKING
ENSTGUG00000002307	UBIAD1		21	763381	765695	START
ENSTGUG00000002310	PTCHD2		21	835356	861987	END
ENSTGUG00000002320	FBXO2		21	898583	901323	FLANKING
ENSTGUG00000002511	KAZN		21	1690728	1703009	FLANKING
ENSTGUG00000002519	TMEM51		21	1716966	1719080	START
ENSTGUG00000002520	SLC45A1		21	1729232	1742204	END
ENSTGUG00000002527	ERRFI1		21	1805280	1807368	FLANKING
ENSTGUG00000003192	CPSF3L		21	4337144	4349135	FLANKING
ENSTGUG00000003214	PUSL1		21	4352635	4377090	START
ENSTGUG00000003217	ACAP3		21	4404694	4418910	IN SD
ENSTGUG00000003252	MASP2		21	4433659	4435762	END
ENSTGUG00000003255	TARDBP		21	4443910	4447215	FLANKING
ENSTGUG00000003669	ADD2		22	209818	214730	START
ENSTGUG00000003490		HK2-related				IN SD
ENSTGUG00000003691	GMCL1		22	241119	257135	IN SD
ENSTGUG00000003734	ANXA4		22	260114	269402	IN SD
ENSTGUG00000003831; ENSTGUG00000003859	AAK1; 0	AAK1	22	296599	329072	END
ENSTGUG00000004107	RASSF2		22	666637	672780	FLANKING
ENSTGUG00000004118	PRNP		22	681059	681868	START
ENSTGUG00000004122	DUSP11		22	701818	710476	IN SD
ENSTGUG00000004131	STAMBP		22	715309	726052	END
ENSTGUG00000004138	Q90WZ7_TAEGU	ACTB1	22	733418	735508	FLANKING
ENSTGUG00000004157	LRRTM4		22	915131	1067918	FLANKING
ENSTGUG00000004160	ADRA1A		22	1321711	1331853	START
ENSTGUG00000004168	DPYSL2		22	1347241	1402762	END
ENSTGUG00000004223	BNIP3L		22	1429499	1460562	FLANKING
ENSTGUG00000004551	SLC25A37		22	2132055	2133311	FLANKING
ENSTGUG00000004555	XP_002193572.1	ENTPD4	22	2154759	2157710	START
ENSTGUG00000004556	UNC5D		22	2354570	2411682	IN SD
ENSTGUG00000004642		Repetitive element	22	2498694	2507168	IN SD
ENSTGUG00000004644	ERLIN2		22	2683041	2690198	END
ENSTGUG00000004658	PROSC		22	2695466	2699791	FLANKING
ENSTGUG00000000771	MECR		23	349963	356191	FLANKING
ENSTGUG00000000777	PTPRU		23	384499	426226	START
ENSTGUG00000000798	MATN1		23	858420	879654	IN SD
ENSTGUG00000000801	LAPTM5		23	890119	911459	END
ENSTGUG00000000806	SDC3		23	1004054	1007236	FLANKING
ENSTGUG00000000899	ATPIF1		23	2268513	2268976	FLANKING
ENSTGUG00000000901		Novel	23	2293135	2293579	START
no model		URB1L5	23	2319460	2335606	IN SD
ENSTGUG00000000904	ID3		23	2347815	2348354	IN SD
ENSTGUG00000000907	E2F2		23	2361478	2363382	IN SD
ENSTGUG00000000911; ENSTGUG00000000927	DDEFL1; 0	DDELF1	23	2370591	2384388	IN SD
ENSTGUG00000000930	TCEA3		23	2388974	2398088	END
ENSTGUG00000000934	OPRD1		23	2412660	2420352	FLANKING
ENSTGUG00000018532	SFN		23	2781060	2781797	FLANKING
ENSTGUG00000000992	ZDHHC18		23	2787930	2793877	START
ENSTGUG00000000996	PIGV		23	2795582	2796855	IN SD
ENSTGUG00000000997	ARID1A		23	2803990	2835217	END
ENSTGUG00000001001		Novel	23	2868457	2871316	FLANKING
ENSTGUG00000001047	CNKSR1		23	3010548	3015593	FLANKING
ENSTGUG00000001050	ZNF593		23	3021398	3022683	START
ENSTGUG00000001056		Novel	23	3023467	3024349	END
ENSTGUG00000001059	PDIK1L		23	3031732	3035423	FLANKING
ENSTGUG00000001060	TRIM63		23	3043121	3047029	START
ENSTGUG00000001069	SLC30A2		23	3048161	3048671	IN SD
ENSTGUG00000001070	STMN1		23	3066806	3068591	IN SD
ENSTGUG00000001075	FAM54B		23	3076467	3081619	END
ENSTGUG00000001083	SEPN1		23	3084296	3093149	FLANKING
ENSTGUG00000001135	SRRM1		23	3392222	3409203	FLANKING
ENSTGUG00000001144	C1orf130		23	3412569	3413435	START
ENSTGUG00000001146	RCAN3		23	3428980	3431461	END
ENSTGUG00000001149	NPAL3		23	3442572	3451243	FLANKING
ENSTGUG00000001420	HDAC1		23	4192758	4208061	FLANKING
ENSTGUG00000001431	TMEM39B		23	4215415	4223486	START
ENSTGUG00000001436	HTR1D		23	4271676	4272806	END
ENSTGUG00000001438	LUZP1		23	4294754	4297891	FLANKING
ENSTGUG00000001445	ZMPSTE24		23	4338299	4349154	FLANKING
ENSTGUG00000001447	RLF		23	4352960	4387644	START
ENSTGUG00000001448	MYCBP		23	4420809	4423152	END
ENSTGUG00000001449	RRAGC		23	4425194	4434549	FLANKING
ENSTGUG00000000010	HMBS		24	32720	43052	FLANKING
ENSTGUG00000000018	VPS11		24	43147	53321	START
ENSTGUG00000000024	CXCR5		24	65892	66857	IN SD
ENSTGUG00000000025	BCL9L		24	73578	77117	END
ENSTGUG00000000026		Novel	24	95411	239004	FLANKING
ENSTGUG00000000326	FDXACB1		24	1646463	1653126	FLANKING
ENSTGUG00000000331	ALG9		24	1655040	1682871	START
ENSTGUG00000000335	SIK2		24	1697643	1727139	END/START
ENSTGUG00000000344	LAYN		24	1736911	1745711	IN SD
ENSTGUG00000018082		MIR34C	24	1752111	1752199	END
ENSTGUG00000017980		MIR34B	24	1752707	1752790	FLANKING
ENSTGUG00000000496	XP_002191407.1	CLMP	24	3534200	3535395	FLANKING
ENSTGUG00000000497	GRAMD1B	GRAMD1B-related	24	3725498	3770724	START
ENSTGUG00000000503		Novel Olf	24	3791117	3792045	IN SD
ENSTGUG00000000505		ARHGAP32-related	24	3834666	3836159	IN SD
ENSTGUG00000000506	XP_002192080.1	PIM-related	24	3857478	3858061	IN SD
ENSTGUG00000000507		PIM-related	24	3859071	3860314	IN SD
ENSTGUG00000000511		Novel	24	3863171	3864010	IN SD
ENSTGUG00000000515	ST14		24	3867437	3876606	END
ENSTGUG00000000523	NFRKB		24	3906452	3923010	FLANKING
ENSTGUG00000000597		Repetitive element	24	4738207	4740843	FLANKING
ENSTGUG00000000599	ETS1		24	4773753	4848514	START
ENSTGUG00000000604	XP_002192632.1	GRAMD1B	24	5203903	5214227	END
ENSTGUG00000000607	SCN3B		24	5221804	5228770	FLANKING
ENSTGUG00000000722	ADAMTS8		24	7038978	7067389	FLANKING
ENSTGUG00000000733		ZBTB44	24	7112115	7126423	START
ENSTGUG00000000734		Novel? USP-related	24	7163146	7166287	IN SD
ENSTGUG00000000740	FEZ1		24	7189356	7196890	END
ENSTGUG00000000744	PKNOX2		24	7201786	7246654	FLANKING
ENSTGUG00000003473	RHBG		25	7606	9728	FLANKING
ENSTGUG00000003481	MEF2D		25	105756	142123	START
ENSTGUG00000003501	IQGAP3		25	190889	205438	END
ENSTGUG00000003613	TTC24		25	211952	213632	Flanking
ENSTGUG00000003621	APOA1BP		25	220825	222935	Flanking
ENSTGUG00000003636	GPATCH4		25	223752	224832	START
ENSTGUG00000003644	UBQLN4		25	230242	238879	END
ENSTGUG00000003670	LAMTOR2		25	244359	245228	Flanking
ENSTGUG00000003680	XP_002187627.1		25	252514	253924	Flanking
ENSTGUG00000017801		miRNA	25	268297	268378	START
ENSTGUG00000003695	SEMA4A		25	310005	313100	IN SD
ENSTGUG00000003742; ENSTGUG00000003744		SMG5L1	25	314899	328121	IN SD
ENSTGUG00000003747	BGLAP		25	330612	330926	IN SD
ENSTGUG00000003748	SMG5		25	338378	363194	IN SD
ENSTGUG00000003780	TMEM79		25	369854	370773	START
ENSTGUG00000018299; ENSTGUG00000003785	0; TPM3	TPM3	25	399056	399181	IN SD
ENSTGUG00000017881		miRNA	25	412644	412718	FLANKING
ENSTGUG00000004105	ADAR		25	493039	503263	Flanking
ENSTGUG00000004125	KCNN3		25	523372	537540	START
ENSTGUG00000004152	SHC1		25	539433	543479	END
ENSTGUG00000004205	FLAD1		25	549185	552040	START
ENSTGUG00000004213		SMAD6-related	25	554376	556248	IN SD
ENSTGUG00000004215		SSR2L1	25	575260	576395	IN SD
No model		SSR2	25	579056	582098	IN SD
ENSTGUG00000004220	B5FY74_TAEGU	SSR2L2	25	588124	591229	IN SD
ENSTGUG00000004232	CCT3	CCTC	25	594013	604235	IN SD
ENSTGUG00000004268	CCDC19		25	609052	611366	IN SD
ENSTGUG00000004280	S100A4		25	622011	622378	END
ENSTGUG00000004290		LOR-related	25	639279	706715	START
ENSTGUG00000004292		Repetitive element	25	652742	654998	IN SD
ENSTGUG00000004294		Repetitive element	25	665124	669949	IN SD
ENSTGUG00000004295		Keratin-related	25	721864	722238	IN SD
ENSTGUG00000004297		Keratin-related	25	744302	744666	IN SD
ENSTGUG00000018551	XP_002189324.1	Keratin-related	25	751207	751485	IN SD
ENSTGUG00000004301	XP_002191791.1	Keratin-related	25	788545	788850	IN SD
ENSTGUG00000004302	XP_002191821.1	Keratin-related	25	792399	792701	IN SD
ENSTGUG00000004304	XP_002189448.1	Keratin-related	25	797650	797997	IN SD
ENSTGUG00000004307		Novel	25	803398	803688	IN SD
ENSTGUG00000004309	XP_002189518.1	Keratin-related	25	809007	809330	IN SD
ENSTGUG00000004312		Novel	25	811580	811807	IN SD
ENSTGUG00000004337	NCSTN		25	957975	973846	END
ENSTGUG00000004396	VANGL2		25	983393	987454	START
ENSTGUG00000004407	SNX27		25	1031096	1037995	END/START
ENSTGUG00000004422	RNF115		25	1042244	1045868	IN SD
ENSTGUG00000004433	PEX11B		25	1056870	1058919	IN SD
ENSTGUG00000004434	LIX1L		25	1059445	1064150	IN SD
ENSTGUG00000004447	B5FZD1_TAEGU		25	1067304	1070321	IN SD
no model	SV2A or C		25			END
ENSTGUG00000004470	SF3B4		25	1072294	1083244	FLANKING
ENSTGUG00000004479	OTUD7B		25	1090746	1101446	START
ENSTGUG00000004493	VPS45		25	1111419	1124462	END
ENSTGUG00000004535	PLEKHO1		25	1128058	1137259	FLANKING
ENSTGUG00000004542	ANP32E		25	1151925	1156347	START
ENSTGUG00000004552	PRPF3		25	1168069	1176546	END
ENSTGUG00000004590	RPRD2		25	1181248	1189559	FLANKING
ENSTGUG00000018187		Novel	26	538755	605113	FLANKING
ENSTGUG00000000939	MTCH1		26	559568	568597	START
ENSTGUG00000000944	FGD2		26	573549	576968	END
ENSTGUG00000000952		FGD2	26	577408	578968	FLANKING
ENSTGUG00000000954		PIM1-related	26	603346	604298	START
ENSTGUG00000000958	NGFB		26	687347	688072	END
ENSTGUG00000000959	TSPAN2		26	719493	737203	FLANKING
ENSTGUG00000001017	TRIM33		26	876701	900987	FLANKING
ENSTGUG00000001034	SYT6		26	940054	956097	START
ENSTGUG00000001042	CR2		26	978958	995985	END
ENSTGUG00000001052	PFKFB2		26	1006360	1019947	FLANKING
ENSTGUG00000001112	SRGAP2		26	1243532	1359478	FLANKING
ENSTGUG00000001118	FAM72A		26	1361999	1367997	START
ENSTGUG00000001120	AMPD2		26	1388411	1389773	END
ENSTGUG00000001122	GNAT2		26	1393637	1401132	FLANKING
ENSTGUG00000001426	KIAA1342		26	3061473	3074178	FLANKING
ENSTGUG00000001437	SARS		26	3075983	3081018	START
ENSTGUG00000001444	CELSR2		26	3083144	3105650	END
ENSTGUG00000001454		CELSR2	26	3108523	3109396	START
ENSTGUG00000001455	FAM212B		26	3143116	3151814	END
ENSTGUG00000001456	RAP1A		26	3158273	3474330	FLANKING
ENSTGUG00000001539	SELL		26	3770885	3813444	FLANKING
ENSTGUG00000001552	CD55		26	3802426	3871462	START
ENSTGUG00000001553	HIPK1		26	3821766	3841182	END
ENSTGUG00000001562	DCLRE1B		26	3855558	3857081	FLANKING
ENSTGUG00000001581	RSBN1		26	3887005	3897172	FLANKING
ENSTGUG00000001583	PHTF1		26	3901457	3911987	START
ENSTGUG00000001592	TBC1D22B		26	3918155	3926631	END
ENSTGUG00000001612	BRPF3		26	3930789	3945043	FLANKING
ENSTGUG00000001713	SMPD2		26	4117465	4120425	FLANKING
ENSTGUG00000001719; ENSTGUG00000001721	0; MICAL1	MICAL1	26	4121776	4128575	START
ENSTGUG00000001732	FANCE		26	4148461	4150834	END
ENSTGUG00000001733	XP_002196697.1		26	4153352	4154155	FLANKING
ENSTGUG00000001976	CYB561		27	565151	566960	FLANKING
ENSTGUG00000001977; ENSTGUG00000001978	0; TANC2	TANC2	27	574063	691592	START
ENSTGUG00000001983	XP_002191934.1		27	790040	790345	IN SD
ENSTGUG00000001984	XP_002194372.1		27	795137	795442	IN SD
ENSTGUG00000001986	XP_002191905.1		27	798193	798498	IN SD
ENSTGUG00000001989	XP_002194464.1		27	801881	802186	IN SD
ENSTGUG00000001991	XP_002191934.1		27	805555	805860	IN SD
ENSTGUG00000001992	XP_002194464.1		27	810095	810397	IN SD
ENSTGUG00000001993	XP_002191965.1		27	813151	813456	IN SD
ENSTGUG00000001995	XP_002194507.1		27	816827	817132	IN SD
ENSTGUG00000001997	XP_002191905.1		27	820309	820614	IN SD
ENSTGUG00000002000		Novel	27	820348	820650	IN SD
ENSTGUG00000002001	XP_002194551.1		27	823992	824297	IN SD
ENSTGUG00000002004	XP_002194571.1		27	827050	827355	IN SD
ENSTGUG00000002008	GTSF1		27	838409	857889	END
ENSTGUG00000002011	GOSR2		27	851165	861965	FLANKING
ENSTGUG00000002164	FZD2		27	1476007	1477680	FLANKING
ENSTGUG00000002165	GPATCH8		27	1535232	1539946	START
ENSTGUG00000002167	RPL23		27	1581782	1586916	END
ENSTGUG00000017768	SNORA21		27	1584135	1584269	FLANKING
ENSTGUG00000002867	BRCA1		27	2760952	2783665	FLANKING
ENSTGUG00000002873	NBR1		27	2784773	2807763	START
ENSTGUG00000002881	DHX8		27	2809975	2822351	END
ENSTGUG00000002922	ETV4		27	2826465	2853906	FLANKING
ENSTGUG00000002946	DUSP3		27	2909563	2911283	FLANKING
ENSTGUG00000002948	MPP3		27	2920750	2939732	START
ENSTGUG00000002970	XP_002198613.1		27	2944147	2950604	IN SD
ENSTGUG00000002976	XP_002195488.1	ACR-related	27	2954400	2956501	IN SD
ENSTGUG00000002987	ABO		27	2959030	2961071	IN SD
ENSTGUG00000002997	SDR39U1		27	2967061	2970058	IN SD
ENSTGUG00000002998	DAD1		27	2972175	2974238	END
ENSTGUG00000003000		Novel	27	2981128	2983697	FLANKING
ENSTGUG00000003008		Not checked	27	3063507	3063812	FLANKING
ENSTGUG00000003010		Not checked	27	3065132	3065413	START
ENSTGUG00000003011	CCDC49		27	3084469	3095661	END
ENSTGUG00000003020	PIP4K2B		27	3108365	3118066	FLANKING
ENSTGUG00000003023	PSMB3		27	3130164	3130352	START
ENSTGUG00000003024		Not checked	27	3136050	3136358	IN SD
ENSTGUG00000018519		Not checked	27	3139470	3139775	IN SD
ENSTGUG00000018262		Novel	27	3148699	3148986	IN SD
ENSTGUG00000003026		Novel	27	3151049	3151342	IN SD
ENSTGUG00000018541		Novel	27	3154320	3154625	IN SD
ENSTGUG00000018284		Novel	27	3159410	3159697	IN SD
ENSTGUG00000003030		Novel	27	3162415	3162711	IN SD
ENSTGUG00000018164		Not checked	27	3165145	3165450	IN SD
ENSTGUG00000003032		Not checked	27	3169237	3169545	IN SD
ENSTGUG00000018259		Not checked	27	3175518	3175823	IN SD
ENSTGUG00000018395		Not checked	27	3179613	3179918	IN SD
ENSTGUG00000018500		Not checked	27	3183783	3184088	IN SD
ENSTGUG00000018322		Not checked	27	3187879	3188184	IN SD
ENSTGUG00000018418		Not checked	27	3194074	3194379	IN SD
ENSTGUG00000018225		Not checked	27	3195035	3195340	IN SD
ENSTGUG00000018520		Not checked	27	3199127	3199432	IN SD
ENSTGUG00000018291		Not checked	27	3203220	3203525	IN SD
ENSTGUG00000018272		Not checked	27	3207316	3207621	IN SD
ENSTGUG00000018408		Not checked	27	3211408	3211713	IN SD
ENSTGUG00000003033		Not checked	27	3216071	3216379	IN SD
ENSTGUG00000018501		Not checked	27	3223412	3223717	IN SD
ENSTGUG00000018176		Not checked	27	3228482	3228787	IN SD
ENSTGUG00000018285		Not checked	27	3231760	3232065	IN SD
ENSTGUG00000003034		Not checked	27	3242350	3242658	IN SD
ENSTGUG00000018155		Not checked	27	3253636	3253941	IN SD
ENSTGUG00000018172	XP_002198757.1		27	3260387	3260692	IN SD
ENSTGUG00000003035		Not checked	27	3264137	3264430	IN SD
ENSTGUG00000018191		Not checked	27	3267513	3267817	IN SD
ENSTGUG00000003036	XP_002198764.1		27	3268718	3269023	IN SD
ENSTGUG00000003037	XP_002198807.1		27	3275754	3276059	IN SD
ENSTGUG00000003038		OR related	27	3280093	3281015	IN SD
ENSTGUG00000003042	XP_002198801.1		27	3284743	3285045	IN SD
ENSTGUG00000018484	XP_002195815.1		27	3291875	3292156	IN SD
ENSTGUG00000003043	MRC2		27	3304397	3335431	END
ENSTGUG00000003073	TLK2		27	3357401	3396021	FLANKING
ENSTGUG00000003306	GGN	Repetitive element	27	4277732	4557967	FLANKING
ENSTGUG00000003309	PLEKHM1		27	4294919	4308759	START
ENSTGUG00000003320		Novel	27	4317779	4573559	IN SD
ENSTGUG00000003324	MLLT6		27	4321617	4327125	IN SD
ENSTGUG00000003330	MRPL45		27	4332672	4339509	END
ENSTGUG00000003334		Repetitive element	27	4345333	4346327	FLANKING
ENSTGUG00000000068	XP_002189449.1		28	437450	439839	FLANKING
ENSTGUG00000000070	LASS4		28	469069	492503	START
ENSTGUG00000000077	PRAM1-1		28	507677	684052	IN SD
ENSTGUG00000000078		Repetitive element	28	530063	531141	IN SD
ENSTGUG00000000080	MARCH2		28	541310	559402	END
ENSTGUG00000000084	RAB11B		28	577244	589512	FLANKING
ENSTGUG00000000169	HMG20B		28	897954	900975	FLANKING
ENSTGUG00000000177	C19orf28		28	905804	914000	START
ENSTGUG00000000181	FZR1		28	918720	927366	IN SD
ENSTGUG00000000182	NFIC		28	942461	964320	IN SD
ENSTGUG00000000189		UNC13A	28	995228	1018498	IN SD
ENSTGUG00000000201	MEX3D		28	1042402	1052559	END
ENSTGUG00000017802		miRNA	28	1043333	1043414	FLANKING
ENSTGUG00000000369	RFX2		28	2156067	2188479	FLANKING
ENSTGUG00000000386	XP_002192238.1		28	2194172	2195839	START
ENSTGUG00000000388	IFI30		28	2197843	2198768	END
ENSTGUG00000000392	PIK3R2		28	2202666	2212505	FLANKING
ENSTGUG00000000672		Novel	28	3078063	3078293	FLANKING
ENSTGUG00000000673	C19orf6		28	3081294	3095019	FLANKING
ENSTGUG00000017673	U6		28	3095680	3095786	START
ENSTGUG00000000680	CHERP		28	3100442	3111770	END
ENSTGUG00000000685		C19orf44	28	3114894	3114992	FLANKING
ENSTGUG00000000803	C19orf10		28	3895231	3898293	FLANKING
ENSTGUG00000018515	TNFAIP8L1		28	3900543	3901100	START
ENSTGUG00000000805		Novel	28	3915165	3922968	END
ENSTGUG00000000813	UBXN6		28	3925742	3929568	FLANKING
ENSTGUG00000000819	CHAF1A		28	3930617	3945321	FLANKING
ENSTGUG00000000821	SH3GL1		28	3966116	3969576	START
ENSTGUG00000000825	GNG7		28	3980924	4003638	IN SD
ENSTGUG00000000828	SLC39A3		28	4018363	4019922	IN SD
ENSTGUG00000000829	SGTA		28	4025318	4033871	IN SD
ENSTGUG00000000837		Not checked	28	4036814	4369953	IN SD
ENSTGUG00000000839	THOP1		28	4045056	4054480	IN SD
ENSTGUG00000000849	PCSK4		28	4059367	4063775	IN SD
ENSTGUG00000000857	REEP6		28	4066081	4067847	END
ENSTGUG00000000858		Novel	28	4071350	4071768	FLANKING
ENSTGUG00000000923	HMHA1		28	4344789	4355937	FLANKING
ENSTGUG00000000929	CNN2		28	4361132	4364653	START
ENSTGUG00000000935	CCDC94		28	4366028	4369069	IN SD
ENSTGUG00000000938	HNRNPM		28	4381718	4391117	IN SD
ENSTGUG00000000946	FBN3		28	4392476	4451091	IN SD
ENSTGUG00000000979; ENSTGUG00000000981	ANKRD24; ANKRD24	ANKRD24	28	4492524	4493565	END/START
ENSTGUG00000000987	SIRT6		28	4499648	4503173	FLANKING
ENSTGUG00000000994	MAP2K2		28	4508474	4517131	START
ENSTGUG00000001000	PIAS4		28	4538852	4554553	END
ENSTGUG00000001004	EEF2		28	4558886	4631414	FLANKING
ENSTGUG00000001018	NRTN		28	4628007	4629834	FLANKING
ENSTGUG00000001021	DUS3L		28	4661510	4667008	START
ENSTGUG00000001023	MPV17L2		28	4672242	4674346	END
ENSTGUG00000001025		PDE4C	28	4675854	4677886	FLANKING
ENSTGUG00000001043	FKBP8		28	4767162	4771356	FLANKING
ENSTGUG00000001051	KXD1		28	4772470	4773298	START
ENSTGUG00000001053		Novel	28	4776615	4777003	IN SD
ENSTGUG00000001057	UPF1		28	4800460	4818269	IN SD
ENSTGUG00000001061	CRLF1		28	4821199	4825364	END
ENSTGUG00000001063	TMEM59L		28	4831881	4832210	FLANKING
ENSTGUG00000000058	ACAA2		Z	1450781	1464810	FLANKING
ENSTGUG00000000061	LIPG		Z	1562768	1570281	START
ENSTGUG00000000071	XP_002200141.1	SKAG1	Z	1590819	1606767	IN SD
ENSTGUG00000000072	XP_002186574.1		Z	1611976	1615305	IN SD
ENSTGUG00000000074		Novel	Z	1626199	1628304	IN SD
ENSTGUG00000000075		PAK3-related	Z	1640960	1670750	IN SD
ENSTGUG00000000082	LNPEP		Z	1658391	1692036	END
ENSTGUG00000000091	SHB		Z	1811010	1829490	FLANKING
ENSTGUG00000017674		miRNA	Z	4868770	4868856	FLANKING
ENSTGUG00000000337	SLC44A1		Z	4959219	5015496	START
ENSTGUG00000000343	SLC27A6		Z	5054799	5090331	END
ENSTGUG00000000362	ISOC1		Z	5119773	5135157	FLANKING
ENSTGUG00000000624	ZCCHC6		Z	10678724	10709034	FLANKING
ENSTGUG00000000630	ISCA1		Z	10713234	10718394	START
ENSTGUG00000000636	SLC30A5		Z	10728273	10747503	END/START
ENSTGUG00000000643		YTHDC2L3	Z	10794277	10796397	IN SD
ENSTGUG00000000644		Novel: passerinesA	Z	10823551	10824150	IN SD
ENSTGUG00000000645	PPAPR3		Z	11116498	11147284	END
ENSTGUG00000000649	MRPL50		Z	11150316	11151585	FLANKING
ENSTGUG00000000659	C9orf125	C9orf125 (duplicate)	Z	11172870	11174015	FLANKING
ENSTGUG00000000661	GRIN3A		Z	11220033	11287190	START
ENSTGUG00000018280		ZNF-related	Z	11667575	11667820	IN SD
ENSTGUG00000000665		FCGBP?	Z	11728936	11735232	IN SD
ENSTGUG00000018068		miRNA	Z	11976636	11976725	IN SD
ENSTGUG00000000669	TMEM161B		Z	12019095	12046622	END
ENSTGUG00000000674		Repetitive element	Z	12019804	12020298	FLANKING
ENSTGUG00000000739		TTC37	Z	15004412	15026288	FLANKING
ENSTGUG00000000742	ARSK		Z	15027825	15046361	START
ENSTGUG00000000748	PCSK5		Z	15050387	15257036	END
ENSTGUG00000000761	OSTF1		Z	15368417	15385904	FLANKING
ENSTGUG00000000881	SMC5		Z	17075908	17103925	FLANKING
ENSTGUG00000000888	MAMDC2		Z	17105263	17161178	START
ENSTGUG00000017929		miRNA	Z	17129252	17129336	START
No model		PAK3L	Z			IN SD
ENSTGUG00000000892	FAM174A		Z	17214285	17219326	END
ENSTGUG00000000894	ST8SIA4		Z	17269554	17323300	FLANKING
ENSTGUG00000001035	DCP2		Z	21295637	21302579	FLANKING
ENSTGUG00000001036	MCC		Z	21312064	21493318	START
no model		YTHDC2	Z	21509497	21511474	IN SD
ENSTGUG00000001058	XP_002190052.1	PAK3-related	Z	21511862	21515202	IN SD
ENSTGUG00000001065	C9orf61		Z	21523783	21527069	END
ENSTGUG00000001066	APBA1		Z	21532847	21573963	FLANKING
ENSTGUG00000001076	PTAR1		Z	21633524	21660014	START
ENSTGUG00000018427		Retrotransposed-like ITPRIPL1	Z	21702669	21703682	IN SD
ENSTGUG00000001081		TALPID3-Like	Z	21711081	21721047	IN SD
ENSTGUG00000001089	RHOBTB3		Z	21738894	21762435	END
ENSTGUG00000001096	RFESD		Z	21778403	21779165	START
ENSTGUG00000001099		Repetitive element	Z	21901679	22018283	IN SD
ENSTGUG00000001100	ZNF608		Z	22379493	22468226	END
ENSTGUG00000001103	CSNK1G3		Z	22922996	22946023	FLANKING
ENSTGUG00000001145	LOXL1		Z	23618883	23626887	FLANKING
ENSTGUG00000001151	SRFBP1		Z	23636014	23680904	START
ENSTGUG00000001152	PRR16		Z	24058252	24058992	END
ENSTGUG00000001154	C20orf79		Z	24439317	24502073	START
ENSTGUG00000001165	CCNH		Z	24536100	24546696	END
ENSTGUG00000001169	RASA1		Z	24548372	24585892	START
ENSTGUG00000001183		Repetitive element	Z	24677234	24795120	IN SD
ENSTGUG00000001184	RGMB		Z	24701306	24706943	END
ENSTGUG00000001185	CHD1-1	CDH1	Z	24715883	24770332	START
ENSTGUG00000018399		ZNF-related	Z	24789216	24789602	IN SD
no model		FN3KRPL1	Z	24858422	24862943	IN SD
ENSTGUG00000001223	RIOK2		Z	24872816	24883105	IN SD
No model		C9orf125L	Z	24895575	24896663	IN SD
ENSTGUG00000001228	PALM2		Z	25225650	25241928	END
ENSTGUG00000001233	AKAP2		Z	25369185	25404035	FLANKING
ENSTGUG00000001312	TMEM215		Z	26693210	26693917	FLANKING
ENSTGUG00000001314	TOPORS		Z	26737349	26739880	START
ENSTGUG00000001316	GRAMD3		Z	26808800	26828323	END
ENSTGUG00000001320	ALDH7A1		Z	26847428	26865404	FLANKING
ENSTGUG00000001338	PGGT1B		Z	27051388	27087692	FLANKING
ENSTGUG00000001340	TRIM36-1		Z	27115200	27138831	START
ENSTGUG00000001344	KCNN2		Z	27322745	27392871	END/START
ENSTGUG00000001348		miRNA	Z	27562709	27562807	IN SD
centromere
ENSTGUG00000018497		Novel OLR	Z	28260809	28261741	IN SD
ENSTGUG00000018447		Novel	Z	28273964	28274179	IN SD
ENSTGUG00000001349	ELAVL2		Z	28319683	28354590	END
ENSTGUG00000001357		Repetitive element	Z	28415922	28416137	FLANKING
ENSTGUG00000001497	DGKQ		Z	31755616	31985492	FLANKING
ENSTGUG00000001505	ACO1		Z	31869373	31893127	START
ENSTGUG00000001516	DDX58		Z	31896347	31917389	END/START
ENSTGUG00000001524	TRIM36-2	CDKN2B	Z	32024709	32026657	END
ENSTGUG00000001525	TRIM36-3	CDKN2A	Z	32036872	32039545	FLANKING
ENSTGUG00000001554	GTF2H2B		Z	32324127	32335311	FLANKING
ENSTGUG00000001559	MARVELD2		Z	32340478	32346772	START
ENSTGUG00000001564	ST8SIA5		Z	32407441	32449518	END
ENSTGUG00000001571	LOXHD1		Z	32532747	32634800	FLANKING
ENSTGUG00000002955	MAST4-1	MAST4	Z	51520471	51587601	FLANKING
ENSTGUG00000002982	PIK3R1		Z	51903830	51955843	START
ENSTGUG00000003022	GOLM1		Z	52018329	52044347	END
ENSTGUG00000003031	MAK10		Z	52051526	52076849	FLANKING
ENSTGUG00000003503	GCNT1		Z	55216663	55217895	FLANKING
ENSTGUG00000003505	RFK	RFK	Z	55245313	55249202	START
ENSTGUG00000003512		TALPID3-related	Z	55295048	55304754	IN SD
ENSTGUG00000003518		PAK6/7/3-related	Z	55378669	55389978	IN SD
No model		Not checked	Z			IN SD
ENSTGUG00000003543	SERINC5		Z	55472943	55496373	END
ENSTGUG00000003565	THBS4		Z	55507223	55610018	FLANKING
ENSTGUG00000004113	F2RL2		Z	57061787	57062839	FLANKING
ENSTGUG00000004114	SV2C		Z	57181716	57264946	START
ENSTGUG00000018158		OLR-related	Z	57283924	57284526	IN SD
ENSTGUG00000004173		YTHDC2L6	Z	57443052	57444728	IN SD
ENSTGUG00000004178	PIP5K1B		Z	57516551	57566387	END
ENSTGUG00000004200	FXN		Z	57580086	57587977	FLANKING
ENSTGUG00000004208	TJP2		Z	57633718	57656203	START
ENSTGUG00000004245	IFNK		Z	57663837	57664385	END
ENSTGUG00000004248	PTPLAD2		Z	57678035	57688423	FLANKING
ENSTGUG00000005717	ZNF366		Z	66080530	66092711	FLANKING
ENSTGUG00000005729	TNPO1		Z	66198178	66286227	START
ENSTGUG00000005768	BBOX1		Z	66215848	66233634	END
ENSTGUG00000005779	FIBIN		Z	66245380	66245997	START
ENSTGUG00000005780	FCHO2		Z	66303495	66383971	END
ENSTGUG00000005840	TMEM171		Z	66407253	66412701	FLANKING
ENSTGUG00000006217	ANKDD1B		Z	67464736	67482058	FLANKING
ENSTGUG00000006224	C5orf37		Z	67490140	67511692	START
ENSTGUG00000006229	PCSK1		Z	67567982	67586152	END
ENSTGUG00000006246	CAST		Z	67646562	67697128	START
ENSTGUG00000006284	CDC25B		Z	67700793	67703130	IN SD
ENSTGUG00000006307	FSD1L		Z	67711983	67729729	END
ENSTGUG00000006322	FKTN		Z	67733228	67745833	FLANKING
ENSTGUG00000006546	SLC12A2		Z	69371698	69422660	FLANKING
ENSTGUG00000006641	FBN2		Z	69438551	69557223	START
no model		RIOK2L	Z	69578247	69578886	IN SD
ENSTGUG00000006787	FN3KRP	FN3KRPL2	Z	69583022	69590574	IN SD
ENSTGUG00000018483		Novel	Z	69591073	69622481	IN SD
ENSTGUG00000006803		ZNF551L	Z	69607399	69611824	IN SD
ENSTGUG00000006808		Repetitive element	Z	69624549	69625610	IN SD
ENSTGUG00000006814	COX7C		Z	69702410	69704766	END
ENSTGUG00000017717	snoZ39		Z	69703168	69703228	FLANKING
ENSTGUG00000007121	FAM151B		Z	72340060	72347045	FLANKING
ENSTGUG00000007123	RGL2		Z	72356946	72372598	START
ENSTGUG00000007133	B5G207_TAEGU	TMEM65	Z	72373652	72374579	IN SD
ENSTGUG00000007137		Novel	Z	72376194	72384747	IN SD
ENSTGUG00000007138	TOMM5		Z	72379315	72379437	END
ENSTGUG00000007140	FRMPD4		Z	72393787	72404820	FLANKING
